# Supplementary material for: Low incidence of helminth infections (schistosomiasis, strongyloidiasis, filariasis, toxocariasis) among Dutch long-term travelers: A prospective study, 2008-2011
Source: PLoS One. 2018 May 30;13(5):e0197770. doi: 10.1371/journal.pone.0197770 (PMC5976197; doi:10.1371/journal.pone.0197770)
Supplement: S1 Dataset — (XLSX) [file pone.0197770.s005.xlsx]

## Sheet: Blad1
agecat	prev_travel	eosinophilcnt_pretravelcat	schisprev	strongprev	filprev	toxprev	purpose	travdurationcat	visitedcontinent	swimming	swimmingcnt	drinkingunboiledwater	walkingbarefoot	walkingbarefootcnt	woundsfeet	helminthmed	eosinophilcnt_posttravelcat	schistosomiasis	strongyloidiasis	filariasis	toxocariasis
>=30 yrs	> 3mth	<450	neg	neg	neg	neg	tourism	>=26 wks	Asia	yes	>10	yes	yes	rarely	no	neg	<450	neg	neg	neg	neg
24-29 yrs	> 3mth	<450	neg	neg	neg	neg	work or education	>=26 wks	Asia	yes	>10	yes	no	never	no	pos	<450	neg	neg	neg	neg
>=30 yrs	> 3mth	<450	pos	neg	neg	neg	work or education	>=26 wks	Africa	no	0	no	no	never	no	pos	<450	neg	neg	pos	neg
>=30 yrs	> 3mth	<450	neg	neg	neg	neg	VFR/other	>=26 wks	Africa	no	0	no	yes	rarely	yes	neg	<450	neg	neg	neg	neg
>=30 yrs	> 3mth	<450	neg	neg	neg	neg	tourism	21-25 wks	Latin America	no	0	yes	no	never	no	neg	<450	neg	neg	neg	neg
<24 yrs	> 3mth	<450	neg	neg	neg	neg	work or education	<16 wks	Africa	no	0	no	yes	half of time	yes	neg	<450	neg	neg	neg	neg
24-29 yrs	> 3mth	<450	neg	neg	neg	neg	work or education	16-20 wks	Africa	yes	2-5	yes	don't know		no	neg	<450	pos	neg	neg	neg
>=30 yrs	> 3mth	<450	neg	neg	neg	neg	work or education	21-25 wks	Latin America	yes	>10	yes	yes	rarely	no	pos	=>450	neg	neg	neg	neg
>=30 yrs	> 3mth	<450	neg	neg	neg	neg	work or education	<16 wks	Africa	no	0	don't know	yes	rarely	no	neg	<450	neg	neg	neg	neg
>=30 yrs	> 3mth	<450	neg	neg	neg	neg	VFR/other	<16 wks	Africa	yes	2-5	no	yes	rarely	no	neg	<450	neg	neg	neg	neg
>=30 yrs	> 3mth	<450	neg	neg	neg	neg	tourism	>=26 wks	Asia	no	0	no	no	never	no	neg	<450	neg	neg	neg	neg
>=30 yrs	> 3mth	<450	neg	neg	neg	neg	tourism	16-20 wks	Latin America	no	0	yes	no	never	no	neg	<450	neg	neg	neg	neg
>=30 yrs	> 3mth	<450	neg	neg	neg	neg	tourism	>=26 wks	Latin America	yes	2-5	yes	yes	rarely	no	neg	<450	neg	neg	neg	neg
>=30 yrs	> 3mth	<450	neg	neg	neg	neg	tourism	21-25 wks	Latin America	no	0	no	no	never	no	neg	<450	neg	neg	neg	neg
>=30 yrs	> 3mth	<450	neg	neg	neg	neg	tourism	<16 wks	Asia	yes	2-5	no	yes	half of time	no	neg	<450	neg	neg	neg	neg
>=30 yrs	> 3mth	<450	neg	neg	neg	neg	tourism	<16 wks	Latin America	yes	1	no	yes	rarely	no	neg	<450	neg	neg	neg	neg
>=30 yrs	<1 mth	<450	neg	neg	neg	neg	tourism	<16 wks	Latin America	yes	2-5	no	no	never	yes	neg	<450	neg	neg	neg	neg
>=30 yrs	> 3mth	<450	neg	neg	neg	neg	VFR/other	21-25 wks	Africa	no	0	no	no	never	no	neg	<450	neg	neg	neg	neg
>=30 yrs	> 3mth	<450	neg	neg	neg	neg	VFR/other	>=26 wks	Asia	yes	2-5	no	yes	rarely	no	neg	<450	neg	neg	neg	neg
>=30 yrs	<1 mth	<450	neg	neg	neg	neg	VFR/other	<16 wks	Latin America	no	0	no	no	never	no	neg	<450	neg	neg	neg	neg
>=30 yrs	> 3mth	<450	neg	neg	neg	neg	tourism	>=26 wks	Asia	yes	>10	yes	yes	rarely	yes	neg	<450	neg	neg	neg	neg
>=30 yrs	> 3mth	<450	neg	neg	neg	neg	work or education	>=26 wks	Africa	yes	1	yes	yes	rarely	no	neg	<450	neg	neg	neg	neg
>=30 yrs	> 3mth	<450	neg	neg	neg	neg	tourism	<16 wks	Africa	yes	2-5	no	no	never	no	neg	<450	neg	neg	neg	neg
>=30 yrs	> 3mth	<450	neg	neg	neg	neg	tourism	>=26 wks	Latin America	yes	>10	yes	yes	rarely	no	neg	<450	neg	neg	neg	neg
>=30 yrs	> 3mth	<450	neg	neg	neg	neg	tourism	>=26 wks	Asia	yes	>10	no	yes	rarely	yes	neg	<450	neg	neg	neg	neg
>=30 yrs	> 3mth	<450	neg	neg	neg	neg	tourism	<16 wks	Asia	yes	>10	no	yes	half of time	no	neg	<450	neg	neg	neg	neg
>=30 yrs	> 3mth	<450	neg	neg	neg	neg	tourism	>=26 wks	Latin America	no	0	no	no	never		neg	<450	neg	neg	neg	neg
>=30 yrs	> 3mth	<450	neg	neg	neg	neg	work or education	16-20 wks	Africa	no	0	no	yes	half of time	yes	neg	<450	neg	neg	neg	neg
24-29 yrs	> 3mth	<450	neg	neg	neg	neg	tourism	<16 wks	Asia	yes	1	no	yes	rarely	no	neg	<450	neg	neg	neg	neg
>=30 yrs	> 3mth	<450	neg	neg	neg	neg	tourism	>=26 wks	Asia	yes	>10	no	yes	rarely	no	neg	<450	neg	neg	neg	neg
>=30 yrs	1-3 mth	<450	neg	neg	neg	neg	tourism	21-25 wks	Asia	no	0	no	no	never	no	neg	<450	neg	neg	neg	neg
>=30 yrs	1-3 mth	<450	neg	neg	neg	neg	tourism	21-25 wks	Asia	no	0	no	no	never		neg	<450	neg	neg	neg	neg
>=30 yrs	> 3mth	<450	neg	neg	neg	neg	tourism	<16 wks	Asia	no	0	no	no	never	yes	neg	=>450	neg	neg	neg	neg
>=30 yrs	> 3mth	<450	neg	neg	neg	neg	tourism	>=26 wks	Latin America	yes	>10	yes	yes	rarely	no	neg	<450	neg	neg	neg	neg
>=30 yrs	> 3mth	<450	neg	neg	neg	neg	tourism	<16 wks	Asia	no	0	no	no	never	no	neg	<450	neg	neg	neg	neg
>=30 yrs	> 3mth	=>450	neg	neg	neg	neg	tourism	<16 wks	Asia	yes	>10	no	yes	rarely	no	neg	<450	neg	neg	neg	neg
>=30 yrs	> 3mth	<450	neg	neg	neg	neg	tourism	21-25 wks	Latin America	yes	2-5	no	yes	rarely	no	neg	<450	neg	neg	neg	neg
>=30 yrs	> 3mth	<450	neg	neg	neg	neg	tourism	16-20 wks	Asia	yes	2-5	yes	no	never	no	neg	<450	neg	neg	neg	neg
<24 yrs	> 3mth	<450	neg	neg	neg	neg	work or education	21-25 wks	Latin America	yes	>10	no	yes	rarely	no	neg	<450	neg	neg	neg	neg
>=30 yrs	> 3mth	<450	neg	neg	neg	neg	work or education	>=26 wks	Africa	yes	2-5	no	yes	rarely	no	neg	<450	neg	neg	neg	neg
24-29 yrs	> 3mth	<450	neg	neg	neg	neg	work or education	<16 wks	Africa	yes	2-5	no	yes	half of time	no	neg	<450	neg	neg	neg	neg
>=30 yrs	> 3mth	<450	neg	neg	neg	neg	tourism	<16 wks	Asia	no	0	yes	no	never		neg	<450	neg	neg	neg	neg
>=30 yrs	1-3 mth	=>450	neg	neg	neg	neg	tourism	>=26 wks	Latin America	yes	2-5	yes	yes	rarely	don't know	neg	=>450	neg	neg	neg	neg
24-29 yrs	> 3mth	<450	neg	neg	neg	neg	tourism	21-25 wks	Latin America	yes	>10	no	yes	rarely	no	neg	<450	neg	neg	neg	neg
>=30 yrs	> 3mth	<450	neg	neg	neg	neg	tourism	<16 wks	Latin America	yes	>10	yes	yes	rarely	no	neg	=>450	neg	neg	neg	neg
24-29 yrs	> 3mth	<450	neg	neg	neg	neg	work or education	<16 wks	Africa	no	0	no	no	never	no	neg	<450	neg	neg	neg	neg
>=30 yrs	> 3mth	<450	neg	neg	neg	neg	tourism	21-25 wks	Asia	yes	2-5	no	yes	half of time	no	neg	<450	neg	neg	neg	neg
<24 yrs	1-3 mth	<450	neg	neg	neg	neg	tourism	21-25 wks	Latin America	yes	2-5	no	no	never	no	neg	<450	neg	neg	neg	neg
>=30 yrs	> 3mth	<450	neg	neg	neg	neg	tourism	<16 wks	Latin America	yes	>10	yes	no	never	no	neg	<450	neg	neg	neg	neg
>=30 yrs	> 3mth	<450	neg	neg	neg	neg	work or education	16-20 wks	Africa	no	0	yes	yes	rarely	no	neg	<450	neg	neg	neg	neg
<24 yrs	1-3 mth	<450	neg	neg	neg	neg	tourism	<16 wks	Asia	yes	1	no	yes	rarely	no	neg	<450	neg	neg	neg	neg
>=30 yrs	> 3mth	=>450	neg	neg	neg	neg	work or education	21-25 wks	Latin America	no	0	no	no	never	no	neg	<450	neg	neg	neg	neg
>=30 yrs	> 3mth	<450	neg	neg	neg	neg	work or education	21-25 wks	Asia	no	0	no	no	never	no	neg	<450	neg	neg	neg	neg
>=30 yrs	> 3mth	<450	pos	neg	neg	neg	tourism	>=26 wks	Asia	yes	2-5	yes	yes	rarely	no	neg	<450	neg	neg	neg	neg
24-29 yrs	> 3mth	<450	neg	neg	neg	neg	tourism	>=26 wks	Latin America	yes	1	no	no	never	no	neg	<450	neg	neg	neg	neg
24-29 yrs	> 3mth	<450	neg	neg	neg	neg	tourism	<16 wks	Asia	yes	2-5	yes	yes	rarely	no	neg	<450	neg	neg	neg	neg
>=30 yrs	> 3mth	<450	neg	neg	neg	neg	tourism	21-25 wks	Asia	yes	2-5	no	yes	rarely	no	neg	<450	neg	neg	neg	neg
>=30 yrs	1-3 mth	<450	neg	neg	neg	neg	tourism	21-25 wks	Asia	yes	1	no	no	never	no	neg	<450	neg	neg	neg	neg
>=30 yrs	> 3mth	<450	neg	neg	neg	neg	work or education	<16 wks	Africa	no	0	yes	no	never	no	neg	<450	neg	neg	neg	neg
24-29 yrs	1-3 mth	<450	neg	neg	neg	neg	tourism	<16 wks	Latin America	yes	2-5	no	yes	rarely	no	neg	<450	neg	neg	neg	neg
>=30 yrs	> 3mth	<450	neg	neg	neg	neg	tourism	<16 wks	Asia	yes	2-5	no	yes	rarely	no	neg	<450	neg	neg	neg	neg
24-29 yrs	<1 mth	<450	neg	neg	neg	neg	tourism	16-20 wks	Asia	yes	2-5	no	yes	rarely	no	neg	<450	neg	neg	neg	neg
24-29 yrs	> 3mth	<450	neg	neg	neg	neg	VFR/other	21-25 wks	Latin America	no	0	yes	yes	rarely	no	neg	<450	neg	neg	neg	neg
24-29 yrs	1-3 mth	<450	neg	neg	neg	neg	tourism	>=26 wks	Asia	no	0	no	no	never	no	neg	<450	neg	neg	neg	neg
>=30 yrs	> 3mth	<450	neg	neg	neg	neg	tourism	<16 wks	Asia	no	0	no	yes	very often	no	neg	<450	neg	neg	neg	neg
24-29 yrs	<1 mth	<450	neg	neg	neg	neg	work or education	<16 wks	Latin America	yes	2-5	yes	no	never	no	neg	<450	neg	neg	neg	neg
>=30 yrs	> 3mth	<450	neg	neg	neg	neg	work or education	<16 wks	Asia	no	0	no	no	never		neg	<450	neg	neg	neg	neg
<24 yrs	> 3mth	<450	neg	neg	neg	neg	tourism	<16 wks	Latin America	yes	1	no	no	never		neg	<450	neg	neg	neg	neg
>=30 yrs	<1 mth	<450	neg	pos	neg	neg	tourism	16-20 wks	Asia	no	0	no	yes	rarely	no	neg	=>450	neg	neg	neg	neg
24-29 yrs	<1 mth	<450	neg	neg	neg	neg	tourism	>=26 wks	Africa	yes	2-5	yes	don't know		no	neg	<450	neg	neg	neg	neg
<24 yrs	> 3mth	<450	neg	neg	neg	neg	tourism	>=26 wks	Latin America	yes	>10	yes	yes	rarely	no	neg	=>450	neg	neg	neg	neg
24-29 yrs	> 3mth	<450	neg	neg	neg	neg	tourism	>=26 wks	Asia	yes	>10	yes	yes	rarely	yes	neg	<450	neg	neg	neg	neg
24-29 yrs	> 3mth	=>450	neg	neg	neg	neg	work or education	>=26 wks	Latin America	yes	>10	yes	yes	rarely	no	neg	<450	neg	neg	neg	neg
<24 yrs	> 3mth	<450	neg	neg	neg	neg	work or education	16-20 wks	Asia	yes	1	yes	no	never	no	neg	=>450	neg	neg	neg	neg
24-29 yrs	<1 mth	<450	neg	neg	neg	neg	tourism	21-25 wks	Asia	yes	>10	no	yes	rarely	no	neg	<450	neg	neg	neg	neg
<24 yrs	> 3mth	<450	neg	neg	neg	neg	work or education	>=26 wks	Asia	yes	2-5	no	yes	rarely	no	neg	<450	neg	neg	neg	neg
24-29 yrs	<1 mth	<450	neg	neg	neg	neg	work or education	>=26 wks	Africa	yes	2-5	yes	no	never	no	pos	<450	neg	neg	neg	neg
<24 yrs	<1 mth	<450	neg	neg	neg	neg	VFR/other	16-20 wks	Asia	yes	2-5	yes	no	never		neg	<450	neg	neg	neg	neg
24-29 yrs	<1 mth	<450	neg	neg	neg	neg	tourism	21-25 wks	Africa	yes	2-5	yes	no	never	no	neg	<450	neg	neg	neg	neg
<24 yrs	> 3mth	<450	neg	neg	neg	neg	tourism	<16 wks	Latin America	yes	>10	yes	yes	rarely	yes	neg	<450	neg	neg	neg	neg
<24 yrs	> 3mth	<450	neg	neg	neg	neg	tourism	>=26 wks	Asia	no	0	yes	yes	rarely	no	neg	<450	neg	neg	neg	neg
24-29 yrs	> 3mth	<450	neg	neg	neg	neg	tourism	16-20 wks	Latin America	yes	2-5	yes	yes	rarely	no	neg	<450	neg	neg	neg	neg
>=30 yrs	> 3mth	<450	neg	neg	neg	neg	work or education	>=26 wks	Africa	no	0	no	yes	rarely	no	neg	<450	neg	neg	neg	neg
24-29 yrs	> 3mth	<450	neg	neg	neg	neg	VFR/other	<16 wks	Africa	no	0	no	no	never	no	neg	<450	neg	neg	neg	neg
24-29 yrs	> 3mth	<450	neg	neg	neg	neg	work or education	21-25 wks	Latin America	yes	>10	yes	yes	rarely	no	neg	<450	neg	neg	neg	neg
24-29 yrs	> 3mth	<450	neg	neg	neg	neg	work or education	21-25 wks	Latin America	yes	2-5	no	yes	rarely	no	neg	<450	neg	neg	neg	neg
24-29 yrs	<1 mth	<450	neg	neg	neg	neg	VFR/other	<16 wks	Latin America	no	0	no	no	never	no	neg	<450	neg	neg	neg	neg
>=30 yrs	> 3mth	=>450	neg	neg	neg	neg	tourism	21-25 wks	Asia	no	0	no	yes	rarely	no	neg	=>450	neg	neg	neg	neg
<24 yrs	> 3mth	<450	neg	neg	neg	neg	work or education	<16 wks	Latin America	yes	1	no	yes	half of time	no	neg	<450	neg	neg	neg	neg
24-29 yrs	> 3mth	<450	neg	neg	neg	neg	work or education	<16 wks	Africa	no	0	no	no	never	no	neg	<450	neg	neg	neg	neg
<24 yrs	1-3 mth	<450	neg	neg	neg	neg	work or education	16-20 wks	Africa	no	0	yes	no	never		neg	<450	neg	neg	neg	neg
>=30 yrs	> 3mth	<450	neg	neg	neg	neg	tourism	21-25 wks	Latin America	yes	2-5	yes	no	never	no	neg	<450	neg	neg	neg	neg
>=30 yrs	<1 mth	<450	neg	neg	neg	neg	work or education	<16 wks	Latin America	no	0	no	no	never	no	neg	<450	neg	neg	neg	neg
<24 yrs	<1 mth	<450	neg	neg	neg	neg	tourism	21-25 wks	Asia	yes	>10	no	yes	rarely	yes	neg	=>450	neg	neg	neg	neg
<24 yrs	<1 mth	<450	neg	neg	neg	neg	tourism	<16 wks	Latin America	yes	1	no	no	never	no	neg	<450	neg	neg	neg	neg
>=30 yrs	> 3mth	=>450	neg	neg	neg	neg	tourism	>=26 wks	Latin America	yes	2-5	yes	yes	half of time	no	neg	=>450	neg	neg	neg	neg
>=30 yrs	> 3mth	<450	neg	neg	neg	neg	tourism	21-25 wks	Asia	yes	2-5	yes	yes	rarely	no	neg	<450	neg	neg	neg	neg
>=30 yrs	> 3mth	<450	neg	neg	neg	neg	VFR/other	21-25 wks	Asia	no	0	no	yes	rarely	no	neg	<450	neg	neg	neg	neg
24-29 yrs	<1 mth	<450	neg	neg	neg	neg	tourism	21-25 wks	Latin America	yes	2-5	no	yes	rarely	no	neg	<450	neg	neg	neg	neg
24-29 yrs	<1 mth	<450	neg	neg	neg	neg	tourism	<16 wks	Asia	no	0	yes	no	never	no	neg	=>450	neg	neg	neg	neg
24-29 yrs	<1 mth	<450	neg	neg	neg	neg	tourism	16-20 wks	Asia	yes	2-5	no	no	never	yes	neg	<450	neg	neg	neg	neg
<24 yrs	1-3 mth	<450	neg	neg	neg	neg	tourism	16-20 wks	Asia	yes	>10	yes	yes	half of time	yes	neg	<450	neg	neg	neg	neg
24-29 yrs	<1 mth	<450	neg	neg	neg	neg	tourism	21-25 wks	Asia	yes	2-5	no	no	never		neg	<450	neg	neg	neg	neg
>=30 yrs	1-3 mth	<450	neg	neg	neg	neg	VFR/other	21-25 wks	Asia	no	0	no	yes	rarely	no	neg	<450	neg	neg	neg	neg
24-29 yrs	1-3 mth	<450	neg	neg	neg	neg	tourism	21-25 wks	Asia	yes	2-5	no	no	never	yes	neg	<450	neg	neg	neg	neg
>=30 yrs	> 3mth	<450	neg	neg	neg	neg	tourism	16-20 wks	Latin America	yes	2-5	don't know	yes	very often	yes	neg	<450	neg	neg	neg	neg
24-29 yrs	> 3mth	<450	neg	neg	neg	neg	work or education	16-20 wks	Africa	no	0	no	yes	rarely	no	neg	<450	neg	neg	neg	neg
>=30 yrs	<1 mth	<450	neg	neg	neg	neg	tourism	>=26 wks	Latin America	no	0	yes	yes	rarely	no	neg	<450	neg	neg	neg	neg
<24 yrs	<1 mth	<450	neg	neg	neg	neg	work or education	16-20 wks	Africa	no	0	no	no	never	no	neg	<450	neg	neg	neg	neg
24-29 yrs	> 3mth	<450	neg	neg	neg	neg	work or education	16-20 wks	Latin America	no	0	no	no	never	no	neg	<450	neg	neg	neg	neg
24-29 yrs	<1 mth	=>450	neg	neg	neg	neg	tourism	16-20 wks	Latin America	yes	>10	no	yes	very often	yes	neg	=>450	neg	neg	neg	neg
>=30 yrs	> 3mth	<450	neg	neg	neg	neg	tourism	21-25 wks	Asia	yes	2-5	yes	yes	very often	no	neg	<450	neg	neg	neg	neg
24-29 yrs	> 3mth	<450	neg	neg	neg	neg	tourism	16-20 wks	Latin America	yes	2-5	yes	yes	rarely	no	neg	<450	neg	neg	neg	neg
>=30 yrs	> 3mth	<450	neg	neg	neg	neg	tourism	>=26 wks	Africa	yes	2-5	don't know	yes	rarely	no	neg	<450	neg	neg	neg	neg
<24 yrs	> 3mth	<450	neg	neg	neg	neg	tourism	16-20 wks	Asia	yes	2-5	yes	yes	rarely	yes	neg	<450	neg	neg	neg	neg
<24 yrs	1-3 mth	<450	neg	neg	neg	neg	tourism	16-20 wks	Asia	yes	2-5	no	yes	rarely	no	neg	<450	neg	neg	neg	neg
24-29 yrs	1-3 mth	<450	neg	neg	neg	neg	tourism	16-20 wks	Latin America	no	0	yes	no	never		neg	=>450	neg	neg	neg	neg
24-29 yrs	> 3mth	<450	neg	neg	neg	neg	tourism	16-20 wks	Latin America	yes	>10	yes	yes	rarely	no	neg	=>450	neg	neg	neg	neg
>=30 yrs	1-3 mth	<450	neg	neg	neg	neg	tourism	16-20 wks	Asia	no	0	no	no	never	no	neg	<450	neg	neg	neg	neg
24-29 yrs	> 3mth	<450	neg	neg	neg	neg	work or education	21-25 wks	Africa	no	0	yes	yes	rarely	no	neg	<450	neg	neg	neg	neg
24-29 yrs	1-3 mth	<450	neg	neg	neg	neg	tourism	>=26 wks	Asia	yes	>10	yes	yes	half of time	no	neg	<450	neg	neg	neg	neg
>=30 yrs	1-3 mth	<450	neg	neg	neg	pos	tourism	21-25 wks	Latin America	yes	2-5	yes	no	never	no	neg	<450	neg	neg	neg	neg
<24 yrs	<1 mth	<450	neg	neg	neg	neg	VFR/other	16-20 wks	Latin America	yes	2-5	no	yes	rarely	no	neg	<450	neg	neg	neg	neg
>=30 yrs	1-3 mth	<450	neg	neg	neg	neg	tourism	>=26 wks	Latin America	yes	2-5	no	yes	rarely	no	neg	<450	neg	neg	neg	neg
24-29 yrs	> 3mth	<450	neg	neg	neg	neg	work or education	>=26 wks	Africa	no	0	yes	no	never	no	pos	<450	neg	neg	neg	neg
>=30 yrs	> 3mth	<450	neg	neg	neg	neg	work or education	>=26 wks	Africa	no	0	yes	no	never	no	pos	<450	neg	neg	neg	neg
<24 yrs	<1 mth	<450	neg	neg	neg	neg	work or education	16-20 wks	Latin America	yes	2-5	yes	yes	rarely	no	neg	<450	neg	neg	neg	neg
<24 yrs	<1 mth	<450	neg	neg	neg	neg	tourism	21-25 wks	Latin America	yes	2-5	no	no	never	no	neg	<450	neg	neg	neg	neg
24-29 yrs	1-3 mth	<450	neg	neg	neg	neg	tourism	>=26 wks	Latin America	yes	2-5	no	yes	rarely	no	neg	<450	neg	neg	neg	neg
24-29 yrs	1-3 mth	<450	neg	neg	neg	neg	VFR/other	16-20 wks	Asia	no	0	no	no	never	yes	neg	<450	neg	neg	neg	neg
24-29 yrs	1-3 mth	<450	neg	neg	neg	neg	tourism	<16 wks	Asia	yes	2-5	no	no	never	no	neg	<450	neg	neg	neg	neg
24-29 yrs	<1 mth	<450	neg	neg	neg	neg	work or education	21-25 wks	Asia	yes	2-5	no	no	never	no	neg	<450	neg	neg	neg	neg
>=30 yrs	1-3 mth	<450	neg	neg	neg	neg	tourism	>=26 wks	Latin America	no	0	no	no	never	no	neg	<450	neg	neg	neg	neg
>=30 yrs	> 3mth	<450	neg	neg	neg	neg	tourism	16-20 wks	Asia	yes	2-5	yes	yes	very often	no	neg	<450	neg	neg	neg	neg
<24 yrs	> 3mth	<450	neg	neg	neg	neg	work or education	>=26 wks	Latin America	yes	>10	no	yes	rarely	yes	neg	<450	neg	neg	neg	neg
<24 yrs	<1 mth	=>450	neg	neg	neg	neg	tourism	>=26 wks	Asia	yes	2-5	yes	yes	half of time	no	neg	<450	neg	neg	neg	neg
<24 yrs	<1 mth	<450	neg	neg	neg	neg	VFR/other	21-25 wks	Asia	no	0	no	yes	rarely		neg	<450	neg	neg	neg	neg
>=30 yrs	1-3 mth	<450	neg	neg	neg	neg	tourism	21-25 wks	Latin America	yes	2-5	no	don't know			neg	<450	neg	neg	neg	neg
24-29 yrs	<1 mth	<450	neg	neg	neg	neg	work or education	<16 wks	Africa	yes	1	no	no	never	no	neg	<450	neg	neg	neg	neg
<24 yrs	> 3mth	<450	neg	neg	neg	neg	work or education	16-20 wks	Africa	yes	1	no	yes	rarely	yes	neg	<450	neg	neg	neg	neg
>=30 yrs	> 3mth	<450	neg	neg	neg	neg	work or education	21-25 wks	Asia	no	0	no	no	never		neg	<450	neg	neg	neg	neg
24-29 yrs	<1 mth	<450	neg	neg	neg	neg	tourism	16-20 wks	Latin America	yes	1	no	yes	rarely	no	neg	<450	neg	neg	neg	neg
<24 yrs	<1 mth	<450	neg	neg	neg	neg	work or education	>=26 wks	Asia	no	0	no	yes	rarely	no	neg	<450	neg	neg	neg	neg
24-29 yrs	<1 mth	<450	neg	neg	neg	neg	work or education	>=26 wks	Asia	no	0	no	no	rarely	no	neg	<450	neg	neg	neg	neg
24-29 yrs	1-3 mth	<450	neg	neg	neg	neg	tourism	<16 wks	Latin America	yes	2-5	no	no	never	yes	neg	<450	neg	neg	neg	neg
<24 yrs	> 3mth	<450	neg	neg	neg	neg	tourism	16-20 wks	Latin America	yes	>10	no	yes	rarely	no	neg	<450	neg	neg	neg	neg
<24 yrs	1-3 mth	<450	neg	neg	neg	neg	VFR/other	21-25 wks	Africa	yes	2-5	no	no	never	no	neg	<450	neg	neg	neg	neg
>=30 yrs	1-3 mth	<450	neg	neg	neg	neg	VFR/other	>=26 wks	Latin America	yes	2-5	yes	yes	rarely	no	neg	<450	neg	neg	neg	neg
<24 yrs	<1 mth	<450	neg	neg	neg	neg	tourism	16-20 wks	Asia	yes	2-5	yes	yes	half of time	no	neg	=>450	neg	neg	neg	neg
<24 yrs	> 3mth	<450	neg	neg	neg	neg	tourism	<16 wks	Asia	yes	2-5	don't know	yes	rarely	yes	neg	<450	neg	neg	neg	neg
<24 yrs	> 3mth	<450	neg	neg	neg	neg	tourism	16-20 wks	Africa	yes	2-5	no	yes	rarely	no	neg	<450	neg	neg	neg	neg
<24 yrs	<1 mth	<450	neg	neg	neg	neg	VFR/other	21-25 wks	Africa	no	0	no	yes	rarely	no	neg	<450	neg	neg	neg	neg
24-29 yrs	> 3mth	<450	neg	neg	neg	neg	tourism	16-20 wks	Latin America	yes	1	no	yes	rarely	no	neg	<450	neg	neg	neg	neg
>=30 yrs	> 3mth	<450	neg	neg	neg	neg	tourism	>=26 wks	Latin America	yes	2-5	no	yes	rarely	no	neg	<450	neg	neg	neg	neg
<24 yrs	<1 mth	<450	neg	neg	neg	neg	tourism	16-20 wks	Latin America	yes	1	no	don't know		no	neg	<450	neg	neg	neg	neg
24-29 yrs	<1 mth	<450	neg	neg	neg	neg	VFR/other	<16 wks	Africa	yes	2-5	no	no	never	no	neg	<450	neg	neg	neg	neg
<24 yrs	<1 mth	<450	neg	neg	neg	neg	tourism	<16 wks	Asia	yes	>10	no	yes	rarely	no	neg	<450	neg	neg	neg	neg
24-29 yrs	> 3mth	<450	neg	neg	neg	neg	work or education	16-20 wks	Africa	no	0	no	yes	rarely	no	neg	<450	neg	neg	neg	neg
24-29 yrs	> 3mth	<450	neg	neg	neg	neg	tourism	<16 wks	Asia	yes	2-5	no	yes	rarely	no	neg	<450	neg	neg	neg	neg
24-29 yrs	> 3mth	<450	neg	neg	neg	neg	tourism	<16 wks	Asia	no	0	no	no	never	no	neg	<450	neg	neg	neg	neg
<24 yrs	1-3 mth	<450	neg	neg	neg	neg	work or education	16-20 wks	Latin America	yes	2-5	don't know	no	never	no	neg	<450	neg	neg	neg	neg
>=30 yrs	> 3mth	<450	neg	neg	neg	neg	work or education	>=26 wks	Africa	yes	2-5	yes	yes	rarely	yes	neg	<450	neg	neg	neg	neg
24-29 yrs	<1 mth	<450	neg	neg	neg	neg	tourism	16-20 wks	Latin America	yes	>10	yes	yes	half of time	no	pos	<450	neg	neg	neg	neg
24-29 yrs	<1 mth	<450	neg	neg	neg	neg	tourism	>=26 wks	Latin America	yes	2-5	yes	yes	rarely	no	neg	<450	neg	neg	neg	neg
24-29 yrs	<1 mth	=>450	neg	neg	neg	neg	tourism	<16 wks	Asia	yes	2-5	no	no	never		neg	<450	neg	neg	neg	neg
>=30 yrs	> 3mth	<450	neg	neg	neg	neg	tourism	21-25 wks	Africa	yes	2-5	no	yes	rarely	no	neg	<450	neg	neg	neg	neg
>=30 yrs	> 3mth	<450	neg	neg	neg	neg	tourism	21-25 wks	Africa	yes	2-5	no	no	never	no	neg	<450	neg	neg	neg	neg
24-29 yrs	> 3mth	<450	neg	neg	neg	neg	work or education	>=26 wks	Latin America	yes	>10	no	yes	half of time	yes	neg	<450	neg	neg	neg	neg
24-29 yrs	1-3 mth	<450	neg	neg	neg	neg	tourism	21-25 wks	Asia	yes	>10	no	no	never	no	neg	<450	neg	neg	neg	neg
>=30 yrs	> 3mth	<450	neg	neg	neg	neg	work or education	>=26 wks	Asia	yes	1	no	no	never	no	neg	<450	neg	neg	neg	neg
24-29 yrs	> 3mth	<450	neg	neg	neg	neg	tourism	<16 wks	Latin America	yes	1	yes	yes	rarely	yes	neg	<450	neg	neg	neg	neg
<24 yrs	<1 mth	<450	neg	neg	neg	neg	work or education	>=26 wks	Latin America	yes	>10	yes	yes	rarely	no	neg	<450	neg	neg	neg	neg
24-29 yrs	<1 mth	<450	neg	neg	neg	neg	tourism	21-25 wks	Latin America	yes	>10	yes	yes	rarely	don't know	neg	<450	neg	neg	neg	neg
24-29 yrs	<1 mth	<450	neg	neg	neg	neg	tourism	<16 wks	Asia	yes	2-5	no	no	never	no	neg	<450	neg	neg	neg	neg
24-29 yrs	1-3 mth	<450	neg	neg	neg	neg	work or education	16-20 wks	Africa	no	0	yes	yes	rarely	yes	neg	<450	neg	neg	neg	neg
<24 yrs	<1 mth	<450	neg	neg	neg	neg	VFR/other	21-25 wks	Asia	yes	>10	yes	yes	rarely	no	neg	<450	neg	neg	neg	neg
24-29 yrs	<1 mth	<450	neg	neg	neg	neg	work or education	>=26 wks	Latin America	yes	2-5	yes	no	never	no	neg	<450	neg	neg	neg	neg
<24 yrs	<1 mth	<450	neg	neg	neg	neg	tourism	16-20 wks	Latin America	yes	>10	yes	yes	rarely	yes	neg	<450	neg	neg	neg	neg
>=30 yrs	<1 mth	<450	neg	neg	neg	neg	tourism	<16 wks	Asia	no	0	no	yes	rarely	yes	neg	<450	neg	neg	neg	neg
24-29 yrs	> 3mth	<450	neg	neg	neg	neg	work or education	21-25 wks	Africa	yes	>10	yes	no	never		neg	<450	neg	neg	neg	neg
<24 yrs	1-3 mth	<450	neg	neg	neg	neg	tourism	21-25 wks	Latin America	yes	2-5	yes	yes	rarely	no	neg	<450	neg	neg	neg	neg
24-29 yrs	> 3mth	<450	neg	neg	neg	neg	tourism	<16 wks	Asia	yes	2-5	yes	no	never	no	neg	<450	neg	neg	neg	neg
24-29 yrs	<1 mth	=>450	neg	neg	neg	neg	tourism	<16 wks	Asia	yes	2-5	yes	no	never	no	neg	<450	neg	neg	neg	neg
<24 yrs	1-3 mth	<450	neg	neg	neg	neg	work or education	16-20 wks	Latin America	no	0	no	no	never	no	neg	<450	neg	neg	neg	neg
24-29 yrs	1-3 mth	=>450	neg	neg	neg	neg	work or education	>=26 wks	Africa	yes	>10	no	yes	half of time	yes	neg	=>450	neg	neg	neg	neg
24-29 yrs	> 3mth	<450	neg	neg	neg	neg	tourism	>=26 wks	Latin America	yes	2-5	no	yes	rarely	no	neg	<450	neg	neg	neg	neg
24-29 yrs	<1 mth	<450	neg	neg	neg	neg	tourism	21-25 wks	Latin America	yes	>10	yes	yes	rarely	no	neg	<450	neg	neg	neg	neg
24-29 yrs	<1 mth	<450	neg	neg	neg	neg	work or education	<16 wks	Latin America	yes	1	no	yes	rarely	no	neg	<450	neg	neg	neg	neg
24-29 yrs	<1 mth	<450	neg	neg	neg	neg	tourism	>=26 wks	Asia	yes	2-5	no	no	never	no	neg	<450	neg	neg	neg	neg
<24 yrs	1-3 mth	=>450	neg	neg	neg	neg	tourism	<16 wks	Latin America	no	0	yes	no	never		neg	=>450	neg	neg	neg	neg
24-29 yrs	<1 mth	<450	neg	neg	neg	neg	tourism	21-25 wks	Latin America	yes	2-5	yes	no	never	no	neg	<450	neg	neg	neg	neg
<24 yrs	<1 mth	=>450	neg	neg	neg	neg	tourism	16-20 wks	Asia	yes	2-5	no	yes	rarely	no	neg	<450	neg	neg	neg	neg
24-29 yrs	> 3mth	<450	neg	neg	neg	neg	tourism	16-20 wks	Asia	yes	2-5	no	yes	rarely	no	pos	<450	neg	neg	neg	neg
>=30 yrs	<1 mth	<450	neg	neg	neg	neg	tourism	<16 wks	Asia	yes	>10	yes	yes	rarely	yes	neg	<450	neg	neg	neg	neg
24-29 yrs	<1 mth	<450	neg	neg	neg	neg	work or education	<16 wks	Africa	yes	1	no	no	never		neg	<450	neg	neg	neg	neg
<24 yrs	1-3 mth	<450	neg	neg	neg	neg	tourism	<16 wks	Asia	yes	2-5	yes	yes	rarely	no	neg	<450	neg	neg	neg	neg
24-29 yrs	<1 mth	<450	neg	neg	neg	neg	tourism	21-25 wks	Asia	no	0	no	yes	rarely	no	neg	<450	neg	neg	neg	neg
24-29 yrs	1-3 mth	<450	neg	neg	neg	neg	tourism	21-25 wks	Latin America	yes	>10	no	yes	rarely	no	neg	<450	neg	neg	neg	neg
<24 yrs	> 3mth	<450	neg	neg	neg	neg	work or education	<16 wks	Asia	no	0	yes	no	never	no	neg	<450	neg	neg	neg	neg
>=30 yrs	<1 mth	<450	neg	neg	neg	neg	VFR/other	16-20 wks	Asia	no	0	no	no	never	no	neg	<450	neg	neg	neg	neg
>=30 yrs	1-3 mth	<450	neg	neg	neg	neg	tourism	>=26 wks	Asia	yes	>10	no	yes	rarely	yes	neg	<450	neg	neg	neg	neg
>=30 yrs	1-3 mth	=>450	neg	neg	neg	neg	tourism	<16 wks	Asia	no	0	don't know	no	never	no	neg	<450	neg	neg	neg	neg
<24 yrs	<1 mth	<450	neg	neg	neg	neg	tourism	<16 wks	Latin America	yes	1	yes	no	never	no	neg	<450	neg	neg	neg	neg
>=30 yrs	1-3 mth	<450	neg	neg	neg	neg	tourism	<16 wks	Asia	yes	2-5	no	yes	rarely	don't know	neg	<450	pos	neg	neg	neg
>=30 yrs	> 3mth	<450	neg	neg	neg	neg	VFR/other	>=26 wks	Asia	no	0	no	no	never		neg	<450	neg	neg	neg	neg
24-29 yrs	1-3 mth	<450	neg	neg	neg	neg	work or education	21-25 wks	Asia	yes	2-5	yes	yes	rarely	yes	neg	<450	neg	neg	neg	neg
24-29 yrs	> 3mth	<450	neg	neg	neg	neg	work or education	<16 wks	Africa	yes	1	no	yes	rarely	no	neg	<450	neg	neg	neg	neg
<24 yrs	<1 mth	<450	neg	neg	neg	neg	VFR/other	<16 wks	Africa	yes	1	no	no	never	no	neg	<450	neg	neg	neg	neg
<24 yrs	<1 mth	<450	neg	neg	neg	neg	work or education	21-25 wks	Asia	yes	>10	no	yes	rarely	yes	neg	<450	neg	neg	neg	neg
24-29 yrs	> 3mth	<450	neg	neg	neg	neg	work or education	21-25 wks	Africa	yes	2-5	yes	yes	rarely	yes	neg	<450	neg	neg	neg	neg
24-29 yrs	> 3mth	<450	neg	neg	neg	neg	tourism	16-20 wks	Latin America	yes	2-5	no	no	never	no	neg	<450	neg	neg	neg	neg
>=30 yrs	<1 mth	<450	neg	neg	pos	neg	tourism	16-20 wks	Latin America	yes	>10	no	yes	rarely	no	neg	<450	neg	neg	neg	neg
>=30 yrs	> 3mth	<450	neg	neg	neg	neg	tourism	16-20 wks	Latin America	yes	>10	no	yes	rarely	no	neg	<450	neg	neg	neg	neg
24-29 yrs	<1 mth	<450	neg	neg	neg	neg	tourism	16-20 wks	Asia	yes	2-5	no	yes	rarely	no	neg	<450	neg	neg	neg	neg
<24 yrs	1-3 mth	<450	neg	neg	neg	neg	work or education	21-25 wks	Asia	no	0	don't know	yes	rarely	no	pos	<450	neg	neg	neg	neg
<24 yrs	<1 mth	<450	neg	neg	neg	neg	work or education	<16 wks	Latin America	yes	2-5	yes	no	never		neg	<450	neg	neg	neg	neg
<24 yrs	<1 mth	<450	neg	neg	neg	neg	work or education	16-20 wks	Asia	yes	1	yes	no	never	no	neg	=>450	neg	neg	neg	neg
<24 yrs	<1 mth	<450	neg	neg	neg	neg	work or education	>=26 wks	Asia	yes	>10	yes	yes	rarely	no	neg	<450	neg	neg	neg	neg
24-29 yrs	1-3 mth	<450	neg	neg	neg	neg	tourism	>=26 wks	Asia	yes	1	no	yes	rarely	no	neg	<450	neg	neg	neg	neg
24-29 yrs	1-3 mth	<450	neg	neg	neg	neg	tourism	16-20 wks	Latin America	yes	1	no	no	never		neg	<450	neg	neg	neg	neg
24-29 yrs	1-3 mth	<450	neg	neg	neg	neg	work or education	>=26 wks	Asia	yes	1	no	yes	very often	no	neg	<450	neg	neg	neg	neg
<24 yrs	1-3 mth	<450	neg	neg	neg	neg	tourism	21-25 wks	Latin America	yes	2-5	yes	no	never	no	neg	<450	neg	neg	neg	neg
<24 yrs	<1 mth	<450	neg	neg	neg	neg	tourism	21-25 wks	Latin America	yes	2-5	no	yes	rarely	no	neg	<450	neg	neg	neg	neg
<24 yrs	<1 mth	<450	neg	neg	neg	neg	tourism	>=26 wks	Latin America	yes	1	no	no	never	no	neg	<450	neg	neg	neg	neg
<24 yrs	<1 mth	<450	neg	neg	neg	neg	tourism	16-20 wks	Latin America	yes	2-5	yes	yes	rarely	no	neg	<450	neg	neg	neg	neg
24-29 yrs	<1 mth	<450	neg	neg	neg	neg	work or education	>=26 wks	Asia	no	0	no	no	never	no	neg	<450	neg	neg	neg	neg
24-29 yrs	<1 mth	<450	neg	neg	neg	neg	VFR/other	16-20 wks	Africa	yes	1	no	yes	rarely	no	neg	<450	neg	neg	neg	neg
24-29 yrs	1-3 mth	<450	neg	neg	neg	neg	work or education	21-25 wks	Africa	yes	1	yes	yes	rarely	yes	neg	<450	neg	neg	neg	neg
<24 yrs	<1 mth	<450	neg	neg	neg	neg	work or education	<16 wks	Africa	yes	2-5	yes	no	never	yes	neg	<450	neg	neg	neg	neg
<24 yrs	1-3 mth	<450	neg	neg	neg	neg	tourism	21-25 wks	Latin America	yes	2-5	yes	no	never	no	neg	<450	neg	neg	neg	neg
24-29 yrs	1-3 mth	<450	neg	neg	neg	neg	work or education	21-25 wks	Latin America	yes	2-5	yes	yes	rarely	yes	neg	=>450	neg	neg	neg	neg
24-29 yrs	<1 mth	<450	neg	neg	neg	neg	tourism	16-20 wks	Latin America	yes	>10	no	yes	rarely	yes	neg	<450	neg	neg	neg	neg
24-29 yrs	> 3mth	<450	neg	neg	neg	neg	tourism	<16 wks	Latin America	yes	2-5	no	no	never	no	neg	<450	neg	neg	neg	neg
>=30 yrs	> 3mth	<450	neg	neg	neg	neg	tourism	21-25 wks	Asia	yes	>10	no	yes	half of time	yes	neg	<450	neg	neg	neg	neg
<24 yrs	<1 mth	<450	neg	neg	neg	neg	tourism	21-25 wks	Asia	yes	>10	no	yes	rarely	yes	neg	<450	neg	neg	neg	neg
24-29 yrs	<1 mth	<450	neg	neg	neg	neg	tourism	21-25 wks	Latin America	yes	2-5	yes	yes	rarely	no	neg	<450	neg	neg	neg	neg
>=30 yrs	1-3 mth	<450	neg	neg	neg	neg	tourism	>=26 wks	Asia	yes	2-5	no	no	never	no	neg	<450	neg	neg	neg	neg
<24 yrs	<1 mth	<450	neg	neg	neg	neg	work or education	>=26 wks	Africa	no	0	no	yes	half of time	no	neg	<450	neg	neg	neg	neg
<24 yrs	<1 mth	<450	neg	neg	neg	neg	tourism	16-20 wks	Latin America	yes	2-5	no	yes	rarely	no	neg	<450	neg	neg	neg	neg
<24 yrs	<1 mth	<450	neg	neg	neg	neg	work or education	21-25 wks	Latin America	yes	2-5	no	yes	rarely	no	neg	<450	neg	neg	neg	neg
<24 yrs	<1 mth	<450	neg	neg	neg	neg	work or education	21-25 wks	Latin America	yes	>10	yes	yes	rarely	no	neg	<450	neg	neg	neg	neg
>=30 yrs	> 3mth	<450	neg	neg	neg	neg	tourism	>=26 wks	Asia	yes	>10	no	yes	rarely	no	pos	<450	neg	neg	neg	neg
<24 yrs	<1 mth	<450	neg	neg	neg	neg	tourism	16-20 wks	Asia	yes	1	yes	yes	rarely	no	neg	<450	neg	neg	neg	neg
<24 yrs	> 3mth	<450	neg	neg	neg	neg	tourism	16-20 wks	Africa	no	0	no	no	never	no	neg	<450	neg	neg	neg	neg
<24 yrs	1-3 mth	<450	neg	neg	neg	neg	work or education	>=26 wks	Africa	yes	2-5	no	yes	rarely	no	neg	<450	neg	neg	neg	neg
24-29 yrs	<1 mth	=>450	neg	neg	neg	neg	tourism	21-25 wks	Asia	yes	>10	no	yes	rarely	no	neg	<450	neg	neg	neg	neg
24-29 yrs	> 3mth	<450	neg	neg	neg	neg	tourism	21-25 wks	Africa	yes	1	yes	yes	rarely	no	neg	<450	neg	neg	neg	neg
24-29 yrs	> 3mth	<450	neg	pos	neg	neg	tourism	21-25 wks	Africa	yes	1	yes	yes	rarely	no	neg	<450	neg	neg	neg	neg
<24 yrs	<1 mth	<450	neg	neg	neg	neg	tourism	<16 wks	Asia	yes	2-5	no	no	never	yes	neg	<450	neg	neg	neg	neg
>=30 yrs	> 3mth	<450	neg	neg	neg	neg	tourism	21-25 wks	Asia	no	0	no	no	never	yes	neg	<450	neg	neg	neg	neg
24-29 yrs	1-3 mth	<450	neg	neg	neg	neg	tourism	>=26 wks	Latin America	yes	>10	yes	yes	rarely	no	neg	<450	neg	neg	neg	neg
<24 yrs	1-3 mth	=>450	neg	neg	neg	neg	work or education	<16 wks	Asia	yes	1	no	yes	very often	no	neg	<450	neg	neg	neg	neg
24-29 yrs	<1 mth	<450	neg	neg	neg	neg	tourism	<16 wks	Latin America	yes	>10	no	yes	rarely	no	neg	<450	neg	neg	neg	neg
>=30 yrs	1-3 mth	<450	neg	neg	neg	neg	tourism	21-25 wks	Asia	yes	2-5	yes	yes	rarely	yes	neg	<450	neg	neg	neg	neg
<24 yrs	<1 mth	=>450	neg	neg	neg	neg	tourism	<16 wks	Asia	yes	1	no	no	never	no	neg	=>450	neg	neg	neg	neg
>=30 yrs	> 3mth	<450	neg	neg	neg	neg	tourism	16-20 wks	Asia	no	0	no	no	never	no	neg	<450	neg	neg	neg	neg
<24 yrs	1-3 mth	<450	neg	neg	neg	neg	tourism	16-20 wks	Asia	yes	>10	yes	yes	rarely	no	neg	<450	neg	neg	neg	neg
24-29 yrs	> 3mth	<450	neg	neg	neg	neg	tourism	<16 wks	Latin America	yes	2-5	no	yes	rarely	no	neg	<450	neg	neg	neg	neg
<24 yrs	1-3 mth	<450	pos	neg	neg	neg	tourism	<16 wks	Africa	no	0	no	no	never	no	neg	=>450	neg	neg	neg	neg
24-29 yrs	> 3mth	<450	neg	neg	neg	neg	tourism	>=26 wks	Asia	yes	>10	yes	yes	rarely	no	neg	<450	neg	neg	neg	neg
24-29 yrs	> 3mth	<450	neg	neg	neg	neg	tourism	16-20 wks	Africa	yes	>10	yes	yes	half of time	no	neg	<450	neg	neg	neg	neg
<24 yrs	> 3mth	<450	neg	neg	neg	neg	work or education	16-20 wks	Asia	no	0	no	yes	half of time	no	neg	<450	neg	neg	neg	neg
<24 yrs	> 3mth	<450	neg	neg	neg	neg	work or education	<16 wks	Africa	no	0	no	yes	half of time	no	neg	<450	neg	neg	neg	neg
24-29 yrs	1-3 mth	<450	neg	neg	neg	neg	tourism	<16 wks	Asia	yes	2-5	yes	no	never	no	neg	<450	neg	neg	neg	neg
<24 yrs	> 3mth	<450	neg	neg	neg	neg	VFR/other	<16 wks	Africa	yes	1	yes	yes	very often	no	neg	<450	neg	neg	neg	neg
24-29 yrs	1-3 mth	=>450	neg	neg	neg	neg	tourism	21-25 wks	Latin America	yes	2-5	no	yes	rarely	yes	neg	<450	neg	neg	neg	neg
<24 yrs	<1 mth	<450	neg	neg	neg	neg	work or education	16-20 wks	Latin America	yes	1	no	no	never	no	neg	<450	neg	neg	neg	neg
<24 yrs	<1 mth	<450	neg	neg	neg	neg	work or education	21-25 wks	Asia	yes	>10	no	yes	don't know	no	neg	<450	neg	neg	neg	neg
24-29 yrs	<1 mth	<450	neg	neg	neg	neg	tourism	<16 wks	Latin America	yes	1	yes	yes	rarely	yes	neg	<450	neg	neg	neg	neg
<24 yrs	<1 mth	<450	neg	neg	neg	neg	VFR/other	21-25 wks	Asia	yes	2-5	no	no	never	no	neg	<450	neg	neg	neg	neg
24-29 yrs	<1 mth	<450	neg	neg	neg	neg	tourism	16-20 wks	Latin America	no	0	no	no	never	no	neg	<450	neg	neg	neg	neg
<24 yrs	> 3mth	<450	neg	neg	neg	neg	VFR/other	21-25 wks	Africa	no	0	yes	yes	rarely	no	neg	<450	neg	neg	neg	neg
24-29 yrs	> 3mth	<450	neg	neg	neg	neg	work or education	16-20 wks	Africa	no	0	no	yes	rarely	no	neg	<450	neg	neg	neg	neg
<24 yrs	1-3 mth	<450	neg	neg	neg	neg	tourism	21-25 wks	Asia	yes	1	no	yes	half of time	yes	pos	<450	neg	neg	neg	neg
24-29 yrs	> 3mth	<450	neg	neg	neg	neg	tourism	>=26 wks	Latin America	yes	1	yes	yes	rarely	no	neg	<450	neg	neg	neg	neg
<24 yrs	<1 mth	<450	neg	neg	neg	neg	work or education	21-25 wks	Latin America	no	0	no	no	never	no	neg	<450	neg	neg	neg	neg
24-29 yrs	1-3 mth	=>450	neg	neg	neg	neg	work or education	16-20 wks	Africa	no	0	no	yes	rarely	yes	neg	<450	neg	neg	neg	neg
24-29 yrs	<1 mth	<450	neg	neg	neg	neg	tourism	16-20 wks	Asia	yes	2-5	no	yes	don't know	no	neg	<450	neg	neg	neg	neg
<24 yrs	<1 mth	<450	neg	neg	neg	neg	work or education	16-20 wks	Latin America							neg	<450	neg	neg	neg	neg
<24 yrs	<1 mth	<450	neg	neg	neg	neg	tourism	16-20 wks	Asia	yes	2-5	yes	no	never	no	neg	<450	neg	neg	neg	neg
24-29 yrs	1-3 mth	<450	neg	neg	neg	neg	work or education	16-20 wks	Africa	yes	1	no	yes	half of time	no	neg	<450	neg	neg	neg	neg
24-29 yrs	<1 mth	<450	neg	neg	neg	neg	tourism	16-20 wks	Asia	yes	>10	yes	yes	rarely	no	neg	<450	neg	neg	neg	neg
>=30 yrs	> 3mth	<450	neg	neg	neg	neg	tourism	21-25 wks	Asia	yes	2-5	yes	yes	rarely	no	neg	<450	neg	neg	neg	neg
>=30 yrs	> 3mth	<450	neg	neg	neg	neg	work or education	16-20 wks	Africa	no	0	no	yes	rarely	no	neg	<450	neg	neg	neg	neg
<24 yrs	<1 mth	<450	neg	neg	neg	neg	tourism	21-25 wks	Latin America	yes	>10	yes	yes	rarely	yes	neg	<450	neg	neg	neg	neg
<24 yrs	<1 mth	<450	neg	neg	neg	neg	tourism	<16 wks	Asia	yes	1	no	no	never	no	neg	<450	neg	neg	neg	neg
<24 yrs	<1 mth	<450	neg	neg	neg	neg	tourism	<16 wks	Latin America	yes	>10	no	yes	rarely	no	neg	<450	neg	neg	neg	neg
24-29 yrs	<1 mth	<450	neg	neg	neg	neg	work or education	<16 wks	Asia	no	0	no	no	never	yes	neg	<450	neg	neg	neg	neg
24-29 yrs	<1 mth	<450	neg	neg	neg	neg	tourism	16-20 wks	Asia	yes	2-5	no	yes	rarely	no	neg	<450	neg	neg	neg	neg
24-29 yrs	1-3 mth	<450	neg	neg	neg	neg	tourism	>=26 wks	Latin America							neg	<450	neg	neg	neg	neg
24-29 yrs	1-3 mth	<450	neg	neg	neg	neg	tourism	<16 wks	Asia	yes	>10	yes	no	never	no	neg	<450	neg	neg	neg	neg
>=30 yrs	> 3mth	<450	neg	neg	neg	neg	tourism	21-25 wks	Asia	yes	>10	no	yes	rarely	no	neg	<450	neg	neg	neg	neg
>=30 yrs	<1 mth	<450	neg	neg	neg	neg	tourism	21-25 wks	Asia	yes	>10	no	yes	rarely	no	neg	=>450	neg	neg	neg	neg
<24 yrs	> 3mth	<450	neg	neg	neg	neg	work or education	16-20 wks	Asia	no	0	no	no	never	no	neg	<450	neg	neg	neg	neg
<24 yrs	<1 mth	<450	neg	neg	neg	neg	VFR/other	<16 wks	Africa	no	0	no	yes	rarely	yes	neg	<450	neg	neg	neg	neg
>=30 yrs	> 3mth	<450	neg	neg	neg	neg	VFR/other	>=26 wks	Latin America	yes	2-5	yes	no	never	no	neg	<450	neg	neg	neg	neg
>=30 yrs	> 3mth	=>450	neg	neg	neg	neg	VFR/other	>=26 wks	Latin America	yes	2-5	no	yes	half of time	no	neg	=>450	neg	neg	neg	neg
24-29 yrs	<1 mth	<450	neg	neg	neg	neg	VFR/other	<16 wks	Africa	yes	1	no	yes	rarely	no	neg	<450	neg	neg	neg	neg
24-29 yrs	<1 mth	<450	neg	neg	neg	neg	tourism	16-20 wks	Latin America	yes	1	no	no	never	no	neg	<450	neg	neg	neg	neg
24-29 yrs	> 3mth	<450	neg	neg	neg	neg	work or education	21-25 wks	Latin America	yes	2-5	yes	yes	rarely	no	neg	<450	neg	neg	neg	neg
<24 yrs	<1 mth	<450	neg	neg	neg	neg	work or education	<16 wks	Asia	no	0	no	no	never	no	neg	<450	neg	neg	neg	neg
<24 yrs	<1 mth	<450	neg	neg	neg	neg	work or education	16-20 wks	Latin America	no	0	yes	yes	rarely	no	neg	<450	neg	neg	pos	neg
>=30 yrs	> 3mth	<450	pos	neg	neg	neg	work or education	16-20 wks	Asia	yes	1	no	no	never	no	neg	<450	neg	neg	neg	neg
24-29 yrs	<1 mth	<450	neg	neg	neg	neg	VFR/other	21-25 wks	Latin America	yes	2-5	yes	yes	very often	yes	neg	<450	neg	neg	neg	neg
24-29 yrs	> 3mth	<450	neg	neg	neg	neg	work or education	>=26 wks	Asia	yes	>10	yes	yes	half of time	no	neg	<450	neg	neg	neg	neg
24-29 yrs	1-3 mth	<450	neg	neg	neg	neg	VFR/other	>=26 wks	Africa	no	0	no	yes	rarely	no	neg	<450	neg	neg	neg	neg
24-29 yrs	<1 mth	<450	neg	neg	neg	neg	tourism	<16 wks	Asia	no	0	yes	no	never	no	neg	<450	neg	neg	neg	neg
24-29 yrs	1-3 mth	<450	neg	neg	neg	neg	work or education	21-25 wks	Latin America	yes	1	no	yes	rarely	no	neg	<450	neg	neg	neg	neg
24-29 yrs	<1 mth	<450	neg	neg	neg	neg	tourism	<16 wks	Latin America	yes	2-5	yes	no	never	no	neg	<450	neg	neg	neg	neg
>=30 yrs	> 3mth	<450	neg	neg	neg	neg	tourism	<16 wks	Asia	yes	2-5	yes	no	never	no	neg	<450	neg	neg	neg	neg
24-29 yrs	<1 mth	<450	neg	neg	neg	neg	tourism	>=26 wks	Asia	yes	>10	yes	yes	very often	yes	neg	<450	neg	neg	neg	neg
<24 yrs	1-3 mth	<450	neg	neg	neg	neg	tourism	<16 wks	Latin America	yes	>10	no	yes	half of time	no	neg	<450	neg	neg	neg	neg
<24 yrs	1-3 mth	=>450	neg	neg	neg	neg	tourism	<16 wks	Latin America	yes	>10	no	yes	half of time	no	neg	<450	neg	neg	neg	neg
24-29 yrs	<1 mth	<450	neg	neg	neg	neg	tourism	<16 wks	Asia	yes	2-5	no	yes	very often	no	neg	<450	neg	neg	neg	neg
<24 yrs	> 3mth	<450	neg	neg	neg	neg	tourism	16-20 wks	Latin America	yes	2-5	no	yes	half of time	no	neg	<450	neg	neg	neg	neg
24-29 yrs	1-3 mth	<450	neg	neg	neg	neg	work or education	21-25 wks	Asia	no	0	no	yes	rarely	yes	neg	<450	neg	neg	neg	neg
24-29 yrs	<1 mth	<450	neg	neg	neg	neg	work or education	<16 wks	Latin America	yes	>10	no	no	never	no	neg	<450	neg	neg	neg	neg
<24 yrs	<1 mth	<450	neg	neg	neg	neg	work or education	<16 wks	Latin America	no	0	no	no	never	no	neg	<450	neg	neg	neg	neg
24-29 yrs	> 3mth	<450	neg	neg	neg	neg	tourism	16-20 wks	Latin America	yes	2-5	yes	no	never		neg	<450	neg	neg	neg	neg
>=30 yrs	> 3mth	<450	neg	neg	neg	neg	VFR/other	>=26 wks	Latin America	yes	2-5	no	yes	very often	yes	neg	<450	neg	neg	neg	neg
24-29 yrs	<1 mth	<450	neg	neg	neg	neg	tourism	<16 wks	Asia	yes	2-5	no	yes	rarely	no	neg	=>450	neg	neg	neg	neg
<24 yrs	1-3 mth	<450	neg	neg	neg	neg	work or education	21-25 wks	Africa	yes	1	no	yes	rarely	no	neg	<450	neg	neg	neg	neg
24-29 yrs	<1 mth	<450	neg	neg	neg	neg	tourism	<16 wks	Latin America	yes	>10	yes	yes	rarely	no	neg	<450	neg	neg	neg	neg
<24 yrs	> 3mth	<450	neg	neg	neg	neg	tourism	<16 wks	Asia	yes	>10	yes	yes	rarely	yes	neg	<450	neg	neg	neg	neg
<24 yrs	> 3mth	<450	neg	neg	neg	neg	work or education	21-25 wks	Latin America	yes	2-5	no	no	never		neg	<450	neg	neg	neg	neg
>=30 yrs	> 3mth	<450	neg	neg	neg	neg	tourism	21-25 wks	Africa	no	0	no	no	never	no	neg	<450	neg	neg	neg	neg
<24 yrs	> 3mth	<450	neg	neg	neg	neg	VFR/other	21-25 wks	Latin America	yes	2-5	yes	no	never	no	neg	<450	neg	neg	neg	neg
<24 yrs	<1 mth	<450	neg	neg	neg	neg	work or education	16-20 wks	Latin America	yes	2-5	yes	yes	rarely	no	neg	<450	neg	neg	neg	neg
24-29 yrs	<1 mth	<450	neg	neg	neg	neg	tourism	<16 wks	Asia	yes	>10	no	no	never	no	neg	<450	neg	neg	neg	neg
24-29 yrs	> 3mth	<450	neg	neg	neg	neg	tourism	21-25 wks	Latin America	yes	2-5	no	yes	rarely	no	neg	<450	neg	neg	neg	neg
24-29 yrs	> 3mth	<450	neg	neg	neg	neg	tourism	16-20 wks	Africa	yes	2-5	no	no	never	no	neg	<450	neg	neg	neg	neg
24-29 yrs	> 3mth	<450	neg	neg	neg	neg	tourism	16-20 wks	Africa	yes	2-5	no	no	never	no	neg	<450	neg	neg	neg	neg
24-29 yrs	<1 mth	<450	neg	neg	neg	neg	work or education	21-25 wks	Africa	yes	2-5	no	no	never	no	neg	<450	neg	neg	neg	neg
24-29 yrs	<1 mth	<450	neg	neg	neg	neg	tourism	21-25 wks	Latin America	yes	1	no	no	never	no	neg	<450	neg	neg	neg	neg
24-29 yrs	> 3mth	<450	neg	neg	neg	neg	tourism	<16 wks	Asia	yes	2-5	no	yes	half of time	no	neg	<450	neg	neg	neg	neg
<24 yrs	1-3 mth	<450	neg	neg	neg	neg	tourism	21-25 wks	Asia	yes	2-5	yes	yes	rarely	no	neg	<450	neg	neg	neg	neg
<24 yrs	<1 mth	<450	neg	pos	neg	neg	tourism	<16 wks	Asia	no	0	no	yes	rarely	no	neg	<450	neg	neg	neg	neg
24-29 yrs	<1 mth	<450	neg	neg	neg	neg	tourism	<16 wks	Asia	yes	>10	don't know	yes	rarely	yes	neg	<450	neg	neg	neg	neg
>=30 yrs	1-3 mth	<450	neg	neg	neg	neg	work or education	<16 wks	Asia	yes	>10	no	no	never	no	neg	<450	neg	neg	neg	neg
>=30 yrs	<1 mth	<450	neg	neg	neg	neg	tourism	16-20 wks	Latin America	yes	1	yes	yes	rarely	no	neg	<450	neg	neg	neg	neg
24-29 yrs	> 3mth	<450	neg	neg	neg	neg	work or education	21-25 wks	Africa	no	0	no	yes	rarely	no	neg	<450	neg	neg	neg	neg
24-29 yrs	> 3mth	<450	neg	neg	neg	neg	tourism	>=26 wks	Latin America	yes	>10	yes	yes	rarely	yes	neg	<450	neg	neg	neg	neg
>=30 yrs	1-3 mth	<450	neg	neg	neg	neg	tourism	21-25 wks	Latin America	yes	>10	yes	no	never	no	neg	<450	neg	pos	neg	neg
24-29 yrs	<1 mth	<450	neg	neg	neg	neg	tourism	16-20 wks	Latin America	yes	2-5	yes	no	never	no	neg	<450	neg	neg	neg	neg
24-29 yrs	> 3mth	<450	neg	neg	neg	neg	tourism	16-20 wks	Latin America	yes	1	no	yes	rarely	no	neg	<450	neg	neg	neg	neg
24-29 yrs	1-3 mth	=>450	neg	neg	neg	neg	VFR/other	>=26 wks	Latin America	yes	1	yes	yes	rarely	yes	neg	<450	neg	neg	pos	neg
<24 yrs	1-3 mth	<450	neg	neg	neg	neg	VFR/other	<16 wks	Latin America	no	0	no	yes	rarely	no	neg	<450	neg	neg	neg	neg
24-29 yrs	> 3mth	<450	neg	neg	neg	neg	tourism	16-20 wks	Asia	yes	2-5	no	no	never	no	neg	<450	neg	neg	neg	neg
<24 yrs	> 3mth	<450	neg	neg	neg	neg	work or education	<16 wks	Africa	yes	1	yes	yes	half of time	no	neg	<450	neg	neg	neg	neg
24-29 yrs	> 3mth	<450	neg	neg	neg	neg	tourism	16-20 wks	Asia	yes	2-5	yes	yes	rarely	yes	neg	<450	neg	neg	neg	neg
24-29 yrs	<1 mth	<450	neg	neg	neg	neg	VFR/other	>=26 wks	Latin America	no	0	yes	no	never	no	neg	<450	neg	neg	neg	neg
24-29 yrs	<1 mth	=>450	neg	neg	neg	neg	work or education	21-25 wks	Asia	no	0	no	no	never	no	neg	<450	neg	neg	neg	neg
24-29 yrs	> 3mth		neg	neg	neg	neg	tourism	21-25 wks	Latin America	yes	>10	yes	yes	rarely	no	neg	<450	neg	neg	neg	neg
<24 yrs	<1 mth	<450	neg	neg	neg	neg	work or education	<16 wks	Africa	yes	1	no	no	never	no	pos	<450	neg	neg	neg	neg
<24 yrs	<1 mth	<450	neg	neg	neg	neg	work or education	<16 wks	Africa	yes	1	no	no	never	no	neg	<450	neg	neg	neg	neg
<24 yrs	<1 mth	<450	neg	neg	neg	neg	tourism	16-20 wks	Asia	yes	>10	no	don't know		no	neg	<450	neg	neg	neg	neg
<24 yrs	<1 mth	<450	neg	neg	neg	neg	VFR/other	21-25 wks	Asia	yes	2-5	yes	yes	rarely	no	neg	=>450	neg	neg	neg	neg
<24 yrs	<1 mth	<450	neg	neg	neg	neg	tourism	16-20 wks	Asia	yes	>10	no	yes	rarely	no	neg	<450	neg	neg	neg	neg
<24 yrs	<1 mth	<450	neg	neg	pos	neg	VFR/other	21-25 wks	Latin America	no	0	no	yes	rarely	no	neg	=>450	neg	neg	neg	neg
<24 yrs	<1 mth	<450	neg	neg	neg	neg	tourism	21-25 wks	Latin America	yes	>10	yes	yes	rarely	no	neg	<450	neg	neg	neg	neg
<24 yrs	<1 mth	<450	neg	neg	neg	neg	tourism	<16 wks	Latin America	yes	2-5	yes	no	never	yes	neg	<450	neg	neg	neg	neg
24-29 yrs	1-3 mth	<450	neg	neg	neg	neg	work or education	<16 wks	Africa	yes	2-5	no	no	never		neg	<450	neg	neg	neg	neg
24-29 yrs	<1 mth	<450	neg	neg	neg	neg	tourism	>=26 wks	Latin America	yes	>10	no	yes	very often	no	neg	<450	neg	neg	neg	neg
24-29 yrs	<1 mth	<450	neg	neg	neg	neg	tourism	16-20 wks	Asia	no	0	yes	yes	rarely	no	neg	<450	neg	neg	neg	neg
24-29 yrs	> 3mth	<450	neg	neg	neg	neg	tourism	>=26 wks	Africa	yes	2-5	yes	yes	rarely	no	neg	<450	neg	neg	neg	neg
24-29 yrs	1-3 mth	<450	neg	neg	neg	neg	tourism	>=26 wks	Africa	yes	2-5	yes	yes	rarely	no	neg	<450	neg	neg	neg	neg
<24 yrs	> 3mth	<450	neg	neg	neg	neg	tourism	<16 wks	Asia	yes	2-5	yes	yes	rarely	no	neg	<450	neg	neg	neg	neg
<24 yrs	<1 mth	<450	neg	neg	neg	neg	tourism	16-20 wks	Asia	yes	2-5	no	no	never	no	neg	<450	neg	neg	neg	neg
<24 yrs	<1 mth	=>450	neg	neg	neg	neg	tourism	<16 wks	Latin America	yes	2-5	no	no	never	no	neg	<450	neg	neg	neg	neg
>=30 yrs	> 3mth	<450	neg	neg	neg	neg	tourism	16-20 wks	Asia	yes	2-5	no	no	never	no	neg	<450	neg	neg	neg	neg
>=30 yrs	> 3mth	<450	neg	neg	neg	neg	tourism	21-25 wks	Asia	no	0	no	no	never	no	neg	<450	neg	neg	neg	neg
<24 yrs	> 3mth	<450	neg	neg	neg	neg	tourism	21-25 wks	Latin America	yes	2-5	no	yes	rarely	no	neg	<450	neg	neg	neg	neg
<24 yrs	<1 mth	<450	neg	neg	neg	neg	tourism	16-20 wks	Asia	yes	2-5	no	yes	half of time	no	neg	<450	neg	neg	neg	neg
24-29 yrs	<1 mth	<450	neg	neg	neg	neg	tourism	>=26 wks	Asia	yes	>10	yes	yes	rarely	no	neg	<450	neg	neg	neg	neg
24-29 yrs	<1 mth	<450	neg	neg	neg	neg	tourism	16-20 wks	Asia	yes	2-5	no	yes	rarely	no	neg	<450	neg	neg	neg	neg
24-29 yrs	1-3 mth	<450	neg	neg	neg	neg	work or education	<16 wks	Africa	no	0	yes	no	never	no	neg	<450	neg	neg	neg	neg
24-29 yrs	> 3mth	<450	neg	neg	neg	neg	tourism	>=26 wks	Latin America	yes	2-5	no	yes	rarely	no	neg	<450	neg	neg	neg	neg
24-29 yrs	<1 mth	<450	neg	neg	neg	neg	tourism	<16 wks	Latin America	yes	1	no	yes	rarely	no	neg	<450	neg	neg	neg	neg
<24 yrs	<1 mth	<450	neg	neg	neg	neg	tourism	21-25 wks	Latin America	yes	>10	yes	yes	half of time	yes	neg	<450	neg	neg	neg	neg
24-29 yrs	> 3mth	<450	neg	neg	neg	neg	work or education	21-25 wks	Africa	no	0	no	no	never	no	neg	<450	neg	neg	neg	neg
24-29 yrs	<1 mth	<450	neg	neg	neg	neg	tourism	21-25 wks	Latin America	yes	>10	yes	yes	half of time	no	neg	<450	neg	neg	neg	neg
>=30 yrs	> 3mth	<450	neg	neg	neg	neg	work or education	>=26 wks	Asia	no	0	no	yes	rarely	no	neg	<450	neg	neg	neg	neg
<24 yrs	<1 mth	<450	neg	neg	neg	neg	work or education	21-25 wks	Latin America	yes	2-5	no	yes	rarely	no	neg	<450	neg	neg	neg	neg
<24 yrs	1-3 mth	<450	neg	neg	neg	neg	tourism	>=26 wks	Asia	yes	>10	yes	yes	rarely	no	neg	<450	neg	neg	neg	neg
24-29 yrs	> 3mth	<450	neg	neg	neg	neg	tourism	>=26 wks	Latin America	yes	2-5	no	yes	half of time	no	neg	<450	neg	neg	neg	neg
24-29 yrs	1-3 mth	<450	neg	neg	neg	neg	tourism	16-20 wks	Latin America	yes	2-5	yes	yes		no	neg	<450	neg	neg	neg	neg
24-29 yrs	<1 mth	<450	neg	neg	neg	neg	work or education	>=26 wks	Africa	yes	1	yes	yes	rarely	no	neg	<450	neg	neg	neg	neg
<24 yrs	<1 mth	<450	neg	neg	neg	neg	tourism	16-20 wks	Latin America	yes	2-5	no	no	never	no	neg	<450	neg	neg	neg	neg
<24 yrs	<1 mth	<450	neg	neg	neg	neg	tourism	16-20 wks	Asia	yes	1	no	yes	rarely	yes	neg	<450	neg	neg	neg	neg
<24 yrs	<1 mth	<450	neg	neg	neg	neg	tourism	16-20 wks	Latin America	yes	2-5	no	no	never	no	neg	=>450	neg	neg	neg	neg
24-29 yrs	<1 mth	<450	neg	neg	neg	neg	tourism	16-20 wks	Asia	yes	1	no	no	never	no	neg	<450	neg	neg	neg	neg
>=30 yrs	1-3 mth	<450	neg	neg	neg	neg	tourism	16-20 wks	Asia	yes	1	no	no	never	no	neg	<450	neg	neg	neg	neg
24-29 yrs	> 3mth	<450	neg	neg	neg	neg	tourism	16-20 wks	Asia	yes	2-5	no	no	never	no	pos	<450	neg	neg	neg	neg
24-29 yrs	> 3mth	<450	neg	neg	neg	neg	work or education	16-20 wks	Latin America	yes	2-5	yes	yes	half of time	yes	neg	<450	neg	neg	neg	neg
<24 yrs	1-3 mth	<450	neg	neg	neg	neg	tourism	<16 wks	Asia	yes	2-5	don't know	yes	rarely	no	neg	<450	neg	neg	neg	neg
24-29 yrs	> 3mth	<450	neg	neg	neg	neg	tourism	>=26 wks	Latin America	yes	2-5	yes	yes	rarely	no	neg	<450	neg	neg	neg	neg
24-29 yrs	<1 mth	<450	neg	neg	neg	neg	work or education	<16 wks	Latin America	no	0	no	no	never	no	neg	<450	neg	neg	neg	neg
24-29 yrs	<1 mth	<450	neg	neg	neg	neg	work or education	21-25 wks	Asia	yes	2-5	no	yes	half of time	no	neg	<450	neg	neg	neg	neg
24-29 yrs	1-3 mth	<450	neg	neg	neg	neg	tourism	16-20 wks	Latin America	yes	1	yes	yes	rarely	no	neg	<450	neg	neg	neg	neg
>=30 yrs	<1 mth	<450	neg	neg	neg	neg	tourism	<16 wks	Asia	no	0	no	yes	half of time	yes	neg	<450	neg	neg	neg	neg
24-29 yrs	<1 mth	<450	neg	neg	neg	neg	work or education	16-20 wks	Latin America	yes	2-5	yes	no	never		neg		neg	neg	neg	neg
<24 yrs	<1 mth	<450	neg	neg	neg	neg	work or education	16-20 wks	Asia	no	0	no	yes	rarely	yes	neg	<450	neg	neg	neg	neg
24-29 yrs	<1 mth	<450	neg	neg	neg	neg	work or education	16-20 wks	Latin America	yes	>10	yes	yes	rarely	no	neg	<450	neg	neg	neg	neg
24-29 yrs	<1 mth	<450	neg	neg	neg	neg	work or education	21-25 wks	Latin America	no	0	yes	no	never	no	neg	<450	neg	neg	neg	neg
<24 yrs	1-3 mth	<450	neg	neg	neg	neg	tourism	16-20 wks	Asia	yes	1	no	no	never	no	neg	<450	neg	neg	neg	neg
24-29 yrs	<1 mth	<450	neg	neg	neg	neg	work or education	16-20 wks	Latin America	yes	2-5	yes	yes	rarely	no	neg	<450	neg	neg	neg	neg
>=30 yrs	> 3mth	<450	neg	neg	neg	neg	VFR/other	21-25 wks	Asia	no	0	yes	no	never	no	neg	<450	neg	neg	neg	neg
>=30 yrs	> 3mth	<450	neg	neg	neg	neg	work or education	>=26 wks	Africa	no	0	yes	no	never	no	neg	<450	neg	neg	neg	neg
24-29 yrs	<1 mth	<450	neg	neg	neg	neg	tourism	16-20 wks	Asia	yes	2-5	no	yes	rarely	no	neg	<450	neg	neg	neg	neg
24-29 yrs	<1 mth	<450	neg	neg	neg	neg	tourism	16-20 wks	Latin America	yes	2-5	no	no	never		neg	<450	neg	neg	neg	neg
>=30 yrs	> 3mth	<450	neg	neg	neg	neg	tourism	>=26 wks	Latin America	yes	>10	yes	yes	rarely	no	neg	<450	neg	neg	neg	neg
24-29 yrs	1-3 mth	<450	neg	neg	neg	neg	tourism	>=26 wks	Latin America	yes	2-5	yes	yes	rarely	no	neg	<450	neg	neg	neg	neg
24-29 yrs	> 3mth	<450	neg	neg	neg	neg	work or education	>=26 wks	Asia	yes	2-5	don't know	yes	rarely	no	pos	<450	neg	neg	neg	neg
24-29 yrs	<1 mth	<450	neg	neg	neg	neg	tourism	>=26 wks	Latin America	yes	>10	yes	yes	very often	yes	neg	<450	neg	neg	neg	neg
<24 yrs	<1 mth	<450	neg	neg	neg	neg	work or education	21-25 wks	Asia	yes	>10	no	yes	rarely	no	neg	<450	neg	neg	neg	neg
<24 yrs	1-3 mth	<450	neg	neg	neg	neg	work or education	<16 wks	Africa	yes	>10	yes	yes	rarely	no	neg	<450	neg	neg	neg	neg
24-29 yrs	> 3mth	<450	neg	neg	neg	neg	work or education	>=26 wks	Africa	yes	2-5	yes	yes	rarely	no	neg	<450	neg	neg	neg	neg
24-29 yrs	<1 mth	<450	neg	neg	neg	neg	tourism	<16 wks	Asia	yes	2-5	no	no	never		neg	<450	neg	neg	neg	neg
<24 yrs	1-3 mth	<450	neg	neg	neg	neg	tourism	21-25 wks	Asia	yes	>10	no	yes	rarely	no	neg	<450	neg	neg	neg	neg
<24 yrs	<1 mth	<450	neg	neg	neg	neg	tourism	21-25 wks	Asia	yes	>10	no	yes	half of time	don't know	neg	<450	neg	neg	neg	neg
<24 yrs	<1 mth	<450	neg	neg	neg	neg	tourism	21-25 wks	Asia	yes	>10	no	yes	very often	yes	neg	<450	neg	neg	neg	neg
<24 yrs	<1 mth	<450	neg	neg	neg	neg	work or education	>=26 wks	Asia	no	0	no	yes	rarely	no	neg	<450	neg	neg	neg	neg
24-29 yrs	1-3 mth	<450	neg	neg	neg	neg	tourism	16-20 wks	Latin America	yes	2-5	no	no	never	no	neg	<450	neg	neg	neg	neg
<24 yrs	<1 mth	<450	neg	neg	neg	neg	work or education	21-25 wks	Africa	no	0	yes	no	never		neg	<450	neg	neg	neg	neg
24-29 yrs	<1 mth	<450	neg	neg	neg	neg	tourism	>=26 wks	Latin America	yes	2-5	yes	yes	rarely	no	neg	=>450	neg	neg	neg	neg
24-29 yrs	<1 mth	=>450	neg	neg	neg	neg	tourism	>=26 wks	Latin America	yes	2-5	yes	yes	very often	yes	neg	=>450	neg	neg	neg	neg
24-29 yrs	> 3mth	<450	neg	neg	neg	neg	work or education	<16 wks	Africa	yes	2-5	no	yes	rarely	no	neg	<450	neg	neg	neg	neg
24-29 yrs	<1 mth	<450	neg	neg	neg	neg	VFR/other	>=26 wks	Latin America	yes	>10	yes	yes	rarely	no	neg	<450	neg	neg	neg	neg
24-29 yrs	> 3mth	<450	neg	neg	neg	neg	work or education	16-20 wks	Asia	no	0	no	yes	rarely	no	neg	<450	neg	neg	neg	neg
<24 yrs	> 3mth	<450	neg	neg	neg	neg	work or education	<16 wks	Asia	no	0	no	no	never	no	neg	<450	neg	neg	neg	neg
<24 yrs	> 3mth	<450	neg	neg	neg	neg	VFR/other	<16 wks	Africa	yes	1	yes	yes	very often	no	neg	<450	neg	neg	neg	neg
<24 yrs	<1 mth	<450	neg	neg	neg	neg	VFR/other	16-20 wks	Africa	yes	1	no	no	never	no	neg	<450	neg	neg	neg	neg
24-29 yrs	<1 mth	<450	neg	neg	neg	neg	tourism	16-20 wks	Latin America	yes	2-5	no	no	never	don't know	neg	<450	neg	neg	neg	neg
<24 yrs	<1 mth	<450	neg	neg	neg	neg	tourism	16-20 wks	Asia	yes	2-5	no	no	never	no	neg	<450	neg	neg	neg	neg
24-29 yrs	1-3 mth	<450	neg	neg	neg	neg	work or education	16-20 wks	Asia	no	0	no	yes	rarely	no	neg	=>450	neg	neg	neg	neg
<24 yrs	1-3 mth	<450	neg	neg	neg	neg	tourism	16-20 wks	Asia	yes	>10	yes	no	never	no	neg	<450	neg	neg	neg	neg
24-29 yrs	<1 mth	<450	neg	neg	neg	neg	tourism	>=26 wks	Latin America	yes	>10	yes	yes	rarely	no	neg	<450	neg	neg	neg	neg
24-29 yrs	<1 mth	<450	neg	neg	neg	neg	work or education	<16 wks	Latin America							neg	<450	neg	neg	neg	neg
24-29 yrs	1-3 mth	<450	neg	neg	neg	neg	work or education	16-20 wks	Africa	no	0	no	yes	half of time	yes	neg	<450	neg	neg	neg	neg
>=30 yrs	> 3mth	<450	neg	neg	neg	neg	work or education	>=26 wks	Africa	no	0	yes	no	never	no	neg	<450	neg	neg	neg	neg
>=30 yrs	> 3mth	=>450	neg	neg	neg	neg	work or education	>=26 wks	Africa	yes	2-5	no	yes	rarely	no	neg	<450	neg	neg	neg	neg
24-29 yrs	<1 mth	<450	neg	neg	neg	neg	tourism	<16 wks	Asia	yes	2-5	no	no	never	no	neg	<450	neg	neg	neg	neg
<24 yrs	<1 mth	<450	neg	neg	neg	neg	tourism	16-20 wks	Latin America	yes	2-5	yes	yes	rarely	yes	neg	<450	neg	neg	neg	neg
<24 yrs	<1 mth	<450	neg	neg	neg	neg	tourism	<16 wks	Latin America	yes	>10	yes	yes	rarely	no	neg	<450	neg	neg	neg	neg
<24 yrs	1-3 mth	<450	neg	neg	neg	neg	tourism	<16 wks	Africa	yes	2-5	no	no	never	no	neg	<450	neg	neg	neg	neg
24-29 yrs	<1 mth	<450	neg	neg	neg	neg	tourism	>=26 wks	Asia	yes	2-5	no	no	never	no	neg	<450	neg	neg	neg	neg
<24 yrs	> 3mth	<450	neg	neg	neg	neg	tourism	<16 wks	Africa	yes	1	yes	yes	half of time	no	neg	<450	neg	neg	neg	neg
24-29 yrs	<1 mth	<450	neg	neg	neg	neg	work or education	21-25 wks	Asia	yes	2-5	no	no	never	don't know	neg	<450	neg	neg	neg	neg
<24 yrs	<1 mth	<450	neg	neg	neg	neg	tourism	>=26 wks	Asia	yes	>10	no	yes	rarely	no	neg	<450	neg	neg	neg	neg
<24 yrs	> 3mth	<450	neg	neg	neg	neg	tourism	<16 wks	Asia	yes	2-5	no	yes	rarely	no	neg	<450	neg	neg	neg	neg
>=30 yrs	> 3mth	<450	neg	neg	neg	neg	work or education	>=26 wks	Asia	yes	1	yes	yes	half of time	no	neg	<450	neg	neg	neg	neg
24-29 yrs	<1 mth	<450	neg	neg	neg	neg	tourism	<16 wks	Asia	no	0	no	yes	rarely	no	neg	<450	neg	neg	neg	neg
<24 yrs	<1 mth	<450	neg	neg	neg	neg	tourism	>=26 wks	Asia	yes	2-5	yes	yes	half of time	no	neg	<450	neg	neg	neg	neg
>=30 yrs	1-3 mth	<450	neg	neg	neg	neg	tourism	>=26 wks	Latin America	yes	2-5	yes	no	never		neg	<450	neg	neg	neg	neg
24-29 yrs	> 3mth	<450	neg	neg	neg	neg	tourism	>=26 wks	Latin America	yes	>10	yes	yes	rarely	no	neg	<450	neg	neg	neg	neg
24-29 yrs	1-3 mth	<450	neg	neg	neg	neg	tourism	<16 wks	Asia	yes	2-5	no	yes	half of time	no	neg	<450	neg	neg	neg	neg
24-29 yrs	<1 mth	<450	neg	neg	neg	neg	tourism	<16 wks	Asia	yes	2-5	no	yes	rarely	yes	neg	<450	neg	neg	neg	neg
>=30 yrs	<1 mth	<450	neg	neg	neg	neg	work or education	<16 wks	Africa	yes	2-5	don't know	no	never	no	neg	<450	neg	neg	pos	neg
<24 yrs	<1 mth	<450	neg	neg	neg	neg	tourism	<16 wks	Asia	no	0	no	no	never		neg	<450	neg	neg	neg	neg
<24 yrs	<1 mth	<450	neg	neg	neg	neg	work or education	21-25 wks	Asia	yes	2-5	no	yes		no	neg	=>450	neg	neg	neg	neg
<24 yrs	<1 mth	<450	neg	neg	neg	neg	tourism	21-25 wks	Asia	yes	>10	yes	yes	very often	yes	neg	<450	neg	neg	neg	neg
24-29 yrs	1-3 mth	<450	neg	neg	neg	neg	tourism	16-20 wks	Asia	yes	2-5	don't know	no	never	no	neg	<450	neg	neg	neg	neg
24-29 yrs	<1 mth	<450	neg	neg	neg	neg	tourism	21-25 wks	Asia	yes	>10	don't know	yes	rarely	yes	neg	<450	neg	neg	neg	neg
24-29 yrs	<1 mth	<450	neg	neg	neg	neg	VFR/other	21-25 wks	Latin America	yes	2-5	no	no	never		neg	<450	neg	neg	neg	neg
24-29 yrs	<1 mth	=>450	neg	neg	neg	neg	VFR/other	>=26 wks	Africa	yes	>10	don't know	yes	rarely	yes	pos	<450	neg	neg	neg	neg
24-29 yrs	1-3 mth	<450	neg	neg	neg	neg	VFR/other	>=26 wks	Africa	yes	>10	don't know	yes	rarely	no	pos	<450	neg	neg	neg	neg
<24 yrs	1-3 mth	<450	neg	neg	neg	neg	work or education	16-20 wks	Africa	yes	2-5	yes	yes	rarely	no	neg	<450	neg	neg	neg	neg
24-29 yrs	> 3mth	<450	neg	neg	neg	neg	tourism	21-25 wks	Asia	no	0	no	yes	rarely	yes	neg	<450	neg	neg	neg	neg
<24 yrs	<1 mth	<450	neg	neg	neg	neg	tourism	16-20 wks	Asia	yes	>10	no	yes	rarely	no	neg	<450	neg	neg	neg	neg
24-29 yrs	1-3 mth	<450	neg	neg	neg	neg	work or education	21-25 wks	Africa	no	0	yes	no	never	no	neg	<450	neg	neg	neg	neg
24-29 yrs	> 3mth	<450	neg	neg	neg	neg	tourism	>=26 wks	Latin America	no	0	yes	yes	rarely	no	neg	<450	neg	neg	neg	neg
24-29 yrs	<1 mth	<450	neg	neg	neg	neg	work or education	>=26 wks	Asia	no	0	yes	no	never		neg	<450	neg	neg	neg	neg
<24 yrs	<1 mth	<450	neg	neg	neg	neg	work or education	21-25 wks	Latin America	yes	>10	yes	yes	rarely	no	neg	<450	neg	neg	neg	neg
24-29 yrs	> 3mth	=>450	neg	neg	neg	neg	work or education	16-20 wks	Asia	yes	2-5	no	yes	rarely	no	neg	=>450	neg	neg	neg	neg
24-29 yrs	<1 mth	<450	neg	neg	neg	neg	work or education	21-25 wks	Asia	no	0	yes	no	never		neg	<450	neg	neg	neg	neg
<24 yrs	<1 mth	<450	neg	neg	neg	neg	VFR/other	>=26 wks	Latin America	yes	2-5	yes	yes	rarely	no	neg	<450	neg	neg	neg	neg
<24 yrs	1-3 mth	<450	neg	neg	neg	neg	tourism	>=26 wks	Latin America	yes	2-5	yes	yes	rarely	no	neg	<450	neg	neg	neg	neg
>=30 yrs	> 3mth	<450	neg	neg	neg	neg	tourism	21-25 wks	Asia	no	0	no	yes	very often	no	neg	<450	neg	neg	neg	neg
<24 yrs	<1 mth	=>450	neg	neg	neg	neg	tourism	<16 wks	Latin America	yes	>10	don't know	yes	rarely	no	neg	=>450	neg	neg	neg	neg
<24 yrs	<1 mth	<450	neg	neg	neg	neg	work or education	>=26 wks	Africa	yes	2-5	no	yes	rarely	no	neg	<450	neg	neg	neg	neg
<24 yrs	1-3 mth	<450	neg	neg	neg	neg	work or education	21-25 wks	Asia	yes	1	no	no	never	no	neg	<450	neg	neg	neg	neg
>=30 yrs	<1 mth	<450	neg	neg	neg	neg	tourism	<16 wks	Asia	yes	2-5	no	yes	rarely	no	neg	<450	neg	neg	neg	neg
24-29 yrs	<1 mth	<450	neg	neg	neg	neg	VFR/other	<16 wks	Africa	yes	2-5	no	yes	rarely	no	neg	<450	neg	neg	neg	neg
24-29 yrs	<1 mth	<450	neg	neg	neg	neg	tourism	16-20 wks	Asia	no	0	no	no	never	yes	neg	<450	neg	neg	neg	neg
<24 yrs	> 3mth	<450	neg	neg	neg	neg	work or education	>=26 wks	Latin America	yes	>10	yes	yes	rarely	yes	neg	<450	neg	neg	neg	neg
24-29 yrs	> 3mth	<450	neg	neg	neg	neg	work or education	16-20 wks	Latin America	yes	2-5	yes	yes	rarely	no	neg	<450	neg	neg	neg	neg
<24 yrs	<1 mth	<450	neg	neg	neg	neg	tourism	>=26 wks	Latin America	yes	>10	yes	yes	rarely	no	neg	<450	neg	neg	neg	neg
<24 yrs	<1 mth	<450	neg	neg	neg	neg	work or education	<16 wks	Africa	yes	2-5	no	no	never		neg	<450	neg	neg	neg	neg
<24 yrs	<1 mth	<450	neg	neg	neg	neg	tourism	<16 wks	Asia	yes	2-5	no	yes	rarely	no	neg	<450	neg	neg	neg	neg
<24 yrs	> 3mth	<450	neg	neg	neg	neg	tourism	16-20 wks	Asia	yes	2-5	no	no	never	yes	neg	<450	neg	neg	neg	neg
<24 yrs	<1 mth	<450	neg	neg	neg	neg	tourism	>=26 wks	Latin America	yes	2-5	yes	no	never		neg	<450	neg	neg	neg	neg
24-29 yrs	<1 mth	<450	neg	neg	neg	neg	tourism	21-25 wks	Asia	yes	2-5	no	yes	half of time	no	neg	<450	neg	neg	neg	neg
<24 yrs	<1 mth	<450	neg	neg	neg	neg	tourism	<16 wks	Latin America	yes	2-5	yes	yes	rarely	no	neg	<450	neg	neg	neg	neg
>=30 yrs	<1 mth	<450	neg	neg	neg	neg	tourism	<16 wks	Asia	no	0	no	yes	rarely	don't know	neg	<450	neg	neg	neg	neg
24-29 yrs	> 3mth	<450	neg	neg	neg	neg	tourism	21-25 wks	Latin America	yes	2-5	yes	yes	rarely	no	neg	<450	neg	neg	neg	neg
<24 yrs	<1 mth	<450	neg	neg	neg	neg	tourism	21-25 wks	Asia	yes	2-5	no	yes	rarely	no	neg	<450	neg	neg	neg	neg
<24 yrs	<1 mth	<450	neg	neg	neg	neg	tourism	21-25 wks	Asia	yes	>10	yes	yes	half of time	yes	neg	<450	neg	neg	neg	neg
24-29 yrs	> 3mth	<450	neg	neg	neg	neg	tourism	16-20 wks	Asia	yes	1	no	no	never	no	neg	<450	neg	neg	neg	neg
>=30 yrs	> 3mth	<450	neg	neg	neg	neg	tourism	16-20 wks	Asia	no	0	no	yes	rarely	no	neg	<450	neg	neg	neg	neg
24-29 yrs	> 3mth	<450	neg	neg	neg	neg	tourism	16-20 wks	Latin America	yes	2-5	yes	yes	rarely	no	neg	<450	neg	neg	neg	neg
<24 yrs	> 3mth	<450	neg	neg	neg	neg	work or education	>=26 wks	Africa	yes	1	yes	yes	rarely	no	neg	<450	neg	neg	neg	neg
24-29 yrs	> 3mth	<450	neg	neg	neg	neg	work or education	16-20 wks	Asia	no	0	don't know	no	never		neg	<450	neg	neg	neg	neg
24-29 yrs	1-3 mth	<450	neg	neg	neg	neg	tourism	16-20 wks	Latin America	no	0	yes	yes	rarely	no	neg	<450	neg	neg	neg	neg
24-29 yrs	<1 mth	<450	neg	neg	neg	neg	tourism	21-25 wks	Asia	yes	2-5	no	yes	rarely	no	neg	<450	neg	neg	neg	neg
24-29 yrs	<1 mth	<450	neg	neg	neg	neg	tourism	>=26 wks	Latin America	yes	1	no	yes	rarely	yes	neg	<450	neg	neg	neg	neg
>=30 yrs	> 3mth	<450	neg	neg	neg	neg	tourism	16-20 wks	Latin America	yes	1	yes	yes	rarely	no	neg	<450	neg	neg	neg	neg
24-29 yrs	<1 mth	<450	neg	neg	neg	neg	tourism	<16 wks	Asia	yes	2-5	yes	no	never		neg	<450	neg	neg	neg	neg
<24 yrs	<1 mth	<450	neg	neg	neg	neg	tourism	<16 wks	Asia	yes	>10	no	no	never		neg	<450	neg	neg	neg	neg
>=30 yrs	> 3mth	<450	neg	neg	neg	neg	tourism	<16 wks	Asia	yes	1	no	yes	rarely	no	neg	<450	neg	neg	neg	neg
>=30 yrs	<1 mth	<450	neg	neg	neg	neg	tourism	21-25 wks	Latin America	yes	>10	no	yes	rarely	no	neg	<450	neg	neg	neg	neg
>=30 yrs	> 3mth	<450	neg	neg	neg	neg	tourism	21-25 wks	Latin America	yes	>10	no	yes	rarely	no	neg	<450	neg	neg	neg	neg
24-29 yrs	> 3mth	<450	neg	neg	neg	neg	tourism	21-25 wks	Asia	yes	2-5	no	no	never		neg	<450	neg	neg	neg	neg
>=30 yrs	> 3mth	<450	neg	neg	neg	neg	work or education	>=26 wks	Asia	no	0	yes	yes	rarely	no	pos	<450	neg	neg	neg	neg
24-29 yrs	<1 mth	<450	neg	neg	neg	neg	tourism	<16 wks	Latin America	yes	1	yes	yes	rarely	no	neg	<450	neg	neg	neg	neg
24-29 yrs	<1 mth	<450	neg	neg	neg	neg	tourism	>=26 wks	Africa	yes	1	yes	yes	rarely	don't know	neg	<450	neg	neg	neg	neg
24-29 yrs	1-3 mth	<450	neg	neg	neg	neg	tourism	<16 wks	Asia	yes	2-5	no	yes	rarely	yes	neg	<450	neg	neg	neg	neg
<24 yrs	1-3 mth	<450	neg	neg	neg	neg	work or education	<16 wks	Latin America	yes	2-5	yes	yes	rarely	no	neg	<450	neg	neg	neg	neg
<24 yrs	> 3mth	<450	neg	neg	neg	neg	work or education	16-20 wks	Latin America	no	0	no	no	never	no	neg	=>450	neg	neg	neg	neg
24-29 yrs	1-3 mth	<450	neg	neg	neg	neg	tourism	16-20 wks	Asia	yes	2-5	no	yes	rarely	no	neg	<450	neg	neg	neg	neg
24-29 yrs	<1 mth	<450	neg	neg	neg	neg	tourism	<16 wks	Asia	yes	2-5	yes	yes	rarely	no	neg	<450	neg	neg	neg	neg
>=30 yrs	> 3mth	<450	neg	neg	neg	neg	tourism	16-20 wks	Asia	no	0	yes	no	never	no	neg	<450	neg	neg	neg	neg
<24 yrs	<1 mth	<450	neg	neg	neg	neg	tourism	16-20 wks	Latin America	yes	2-5	no	no	never	no	neg	<450	neg	neg	neg	neg
24-29 yrs	<1 mth	<450	neg	neg	neg	neg	tourism	16-20 wks	Latin America	yes	>10	no	no	never		neg	<450	neg	neg	neg	neg
<24 yrs	<1 mth	<450	neg	neg	neg	neg	VFR/other	21-25 wks	Latin America	no	0	yes	no	never	no	neg	<450	neg	neg	neg	neg
>=30 yrs	> 3mth	<450	neg	neg	neg	neg	tourism	21-25 wks	Latin America	yes	>10	yes	no	never		neg	<450	neg	neg	neg	neg
>=30 yrs	> 3mth	<450	neg	neg	neg	neg	tourism	21-25 wks	Latin America	yes	>10	yes	no	never		neg	<450	neg	neg	neg	neg
24-29 yrs	<1 mth	<450	neg	neg	neg	neg	VFR/other	21-25 wks	Asia	yes	2-5	no	yes	rarely	no	neg	<450	pos	neg	pos	neg
<24 yrs	<1 mth	<450	neg	neg	pos	neg	tourism	21-25 wks	Asia	yes	2-5	don't know	yes	rarely	no	neg	<450	neg	neg	neg	neg
<24 yrs	<1 mth	<450	neg	neg	neg	neg	tourism	<16 wks	Latin America	yes	2-5	don't know	yes	rarely	no	neg	<450	neg	neg	neg	neg
<24 yrs	<1 mth	<450	neg	neg	neg	neg	tourism	16-20 wks	Latin America	yes	2-5	yes	no	never	no	neg	<450	neg	neg	neg	neg
<24 yrs	<1 mth	<450	neg	neg	neg	neg	VFR/other	<16 wks	Asia	yes	>10	no	yes		no	neg	<450	neg	neg	neg	neg
<24 yrs	1-3 mth	<450	neg	neg	neg	neg	tourism	>=26 wks	Asia	no	0	yes	yes	rarely	no	neg	<450	neg	neg	neg	neg
24-29 yrs	<1 mth	<450	neg	neg	neg	neg	tourism	16-20 wks	Asia	yes	1	yes	no	never	no	neg	<450	neg	neg	neg	neg
<24 yrs	<1 mth	<450	neg	neg	neg	neg	work or education	<16 wks	Asia	yes	1	yes	no	never		neg	<450	neg	neg	neg	neg
<24 yrs	<1 mth	<450	neg	neg	neg	neg	tourism	<16 wks	Asia	yes	2-5	no	no	never	yes	neg	<450	neg	neg	neg	neg
<24 yrs	<1 mth	<450	neg	neg	neg	neg	tourism	21-25 wks	Asia	yes	2-5	no	yes	rarely	no	pos	<450	neg	neg	neg	neg
<24 yrs	<1 mth	<450	neg	neg	neg	neg	tourism	<16 wks	Asia	yes	2-5	no	yes	rarely	yes	neg	<450	neg	neg	neg	neg
<24 yrs	<1 mth	<450	neg	neg	neg	neg	tourism	16-20 wks	Asia	yes	2-5	no	yes	rarely	no	neg	=>450	neg	neg	neg	neg
24-29 yrs	1-3 mth	<450	neg	neg	neg	neg	tourism	<16 wks	Africa	yes	1	no	no	never	no	neg	<450	neg	neg	neg	neg
<24 yrs	<1 mth	=>450	neg	neg	neg	neg	tourism	<16 wks	Asia	yes	1	no	yes	rarely	no	neg	<450	neg	neg	neg	neg
<24 yrs	<1 mth	<450	neg	neg	neg	neg	tourism	<16 wks	Asia	no	0	no	no	never		neg	<450	neg	neg	neg	neg
24-29 yrs	> 3mth	<450	neg	neg	neg	neg	VFR/other	>=26 wks	Africa	no	0	no	no	never	no	neg	<450	neg	neg	neg	neg
24-29 yrs	<1 mth	<450	neg	neg	neg	neg	work or education	16-20 wks	Latin America	yes	2-5	no	yes	rarely	no	neg	<450	neg	neg	neg	neg
<24 yrs	1-3 mth	<450	neg	neg	neg	neg	tourism	21-25 wks	Asia	yes	>10	yes	no	never	no	neg	<450	neg	neg	neg	neg
24-29 yrs	> 3mth	<450	neg	neg	neg	neg	work or education	<16 wks	Latin America	yes	1	no	yes	rarely	no	neg	<450	neg	neg	neg	neg
<24 yrs	1-3 mth	<450	neg	neg	neg	neg	tourism	16-20 wks	Asia	yes	>10	yes	yes	half of time	yes	neg	<450	neg	neg	neg	neg
24-29 yrs	> 3mth	<450	neg	neg	neg	neg	tourism	<16 wks	Latin America	yes	2-5	no	no	never	no	neg	<450	neg	neg	neg	neg
<24 yrs	<1 mth	<450	neg	neg	neg	neg	tourism	<16 wks	Asia	yes	>10	no	yes	rarely	yes	neg	<450	neg	neg	neg	neg
<24 yrs	<1 mth	<450	neg	neg	neg	neg	tourism	<16 wks	Asia	yes	1	no	yes	rarely	yes	neg	<450	neg	neg	neg	neg
24-29 yrs	> 3mth	<450	neg	neg	neg	neg	tourism	<16 wks	Asia	yes	>10	don't know	yes	very often	yes	neg	<450	neg	neg	neg	neg
24-29 yrs	> 3mth	<450	neg	neg	neg	neg	tourism	16-20 wks	Asia	yes	>10	no	yes	rarely	no	neg	<450	neg	neg	neg	neg
24-29 yrs	<1 mth	<450	neg	neg	neg	neg	tourism	16-20 wks	Asia	yes	>10	no	yes	rarely	no	neg	<450	neg	neg	neg	neg
>=30 yrs	1-3 mth	<450	neg	neg	neg	neg	VFR/other	>=26 wks	Latin America	yes	>10	yes	yes	rarely	no	neg	<450	neg	neg	neg	neg
<24 yrs	1-3 mth	<450	neg	neg	neg	neg	work or education	>=26 wks	Latin America	yes	2-5	no	yes	rarely	no	neg	<450	neg	neg	neg	neg
24-29 yrs	<1 mth	<450	neg	neg	neg	neg	tourism	>=26 wks	Latin America	yes	2-5	yes	yes	rarely	no	neg	<450	neg	neg	neg	neg
<24 yrs	> 3mth	<450	neg	neg	neg	neg	tourism	16-20 wks	Latin America	yes	2-5	yes	yes	rarely	no	neg	=>450	neg	neg	neg	neg
<24 yrs	<1 mth	<450	neg	neg	neg	neg	tourism	16-20 wks	Latin America	no	0	no	no	never	no	neg	<450	neg	neg	neg	neg
24-29 yrs	> 3mth	<450	neg	neg	neg	neg	tourism	16-20 wks	Asia	yes	2-5	no	yes	rarely	no	neg	=>450	neg	neg	neg	neg
<24 yrs	> 3mth	<450	neg	neg	neg	neg	work or education	16-20 wks	Asia	no	0	no	yes	rarely	no	neg	<450	neg	neg	neg	neg
>=30 yrs	1-3 mth	<450	neg	neg	neg	neg	work or education	16-20 wks	Latin America	no	0	no	no	never	no	neg	<450	neg	neg	neg	neg
24-29 yrs	1-3 mth	<450	neg	neg	neg	neg	tourism	<16 wks	Latin America	yes	2-5	no	no	never		neg	<450	neg	neg	neg	neg
<24 yrs	<1 mth	<450	neg	neg	neg	neg	work or education	16-20 wks	Africa	yes	2-5	no	no	never		neg	<450	neg	neg	neg	neg
24-29 yrs	<1 mth	<450	neg	neg	neg	neg	tourism	<16 wks	Latin America	yes	2-5	no	no	never	yes	neg	<450	neg	neg	neg	neg
<24 yrs	<1 mth	<450	neg	neg	neg	neg	work or education	21-25 wks	Asia	yes	2-5	yes	yes	rarely	no	neg	=>450	neg	neg	neg	neg
<24 yrs	<1 mth	<450	neg	neg	neg	neg	tourism	<16 wks	Latin America	yes	1	no	yes	rarely	no	neg	<450	neg	neg	neg	neg
24-29 yrs	<1 mth	<450	neg	neg	neg	neg	tourism	21-25 wks	Africa	no	0	don't know	yes	rarely	no	neg	<450	neg	neg	neg	neg
<24 yrs	<1 mth	<450	neg	neg	neg	neg	work or education	>=26 wks	Latin America	yes	2-5	no	yes	half of time	yes	neg	<450	neg	neg	neg	neg
24-29 yrs	<1 mth	<450	neg	neg	neg	neg	tourism	<16 wks	Asia	yes	1	no	yes	rarely	no	neg	=>450	neg	neg	neg	neg
24-29 yrs	<1 mth	<450	neg	neg	neg	neg	tourism	<16 wks	Asia	yes	2-5	no	yes	rarely	no	neg	<450	neg	neg	neg	neg
>=30 yrs	> 3mth	<450	neg	neg	neg	neg	tourism	21-25 wks	Asia	yes	2-5	yes	yes	rarely	no	neg	<450	neg	neg	neg	neg
>=30 yrs	<1 mth	<450	neg	neg	neg	neg	work or education	16-20 wks	Asia	no	0	no	no	never	no	neg	<450	neg	neg	neg	neg
24-29 yrs	<1 mth	<450	neg	neg	neg	neg	VFR/other	>=26 wks	Africa	yes	2-5	no	yes	rarely	no	neg	<450	neg	neg	neg	neg
24-29 yrs	<1 mth	<450	neg	neg	neg	neg	tourism	<16 wks	Asia	yes	2-5	no	yes	rarely	yes	neg	<450	neg	neg	neg	neg
24-29 yrs	<1 mth	<450	neg	neg	neg	neg	tourism	21-25 wks	Asia	yes	1	no	yes	rarely	no	neg	=>450	neg	neg	neg	neg
<24 yrs	<1 mth	<450	neg	neg	neg	neg	work or education	>=26 wks	Latin America	no	0	no	don't know		no	neg	<450	neg	neg	neg	neg
24-29 yrs	> 3mth	<450	neg	neg	neg	neg	tourism	<16 wks	Latin America	yes	2-5	no	no	never	no	neg	<450	neg	neg	neg	neg
24-29 yrs	<1 mth	<450	neg	neg	neg	neg	tourism	16-20 wks	Asia	yes	2-5	no	no	never	no	neg	<450	neg	neg	neg	neg
<24 yrs	<1 mth	<450	neg	neg	neg	neg	tourism	>=26 wks	Asia	yes	>10	yes	yes	rarely	no	neg	<450	neg	neg	neg	neg
<24 yrs	<1 mth	<450	neg	neg	neg	neg	tourism	>=26 wks	Asia	yes	2-5	yes	yes	half of time	no	neg	<450	neg	neg	neg	neg
24-29 yrs	> 3mth	<450	neg	neg	neg	neg	tourism	16-20 wks	Asia	yes	2-5	no	yes	half of time	no	neg	<450	neg	neg	neg	neg
<24 yrs	<1 mth	<450	neg	neg	neg	neg	VFR/other	<16 wks	Asia	yes	1	no	yes	very often	yes	neg	<450	neg	neg	neg	neg
<24 yrs	1-3 mth	<450	neg	neg	neg	neg	work or education	16-20 wks	Asia	no	0	no	yes	very often	no	neg	<450	neg	neg	neg	neg
<24 yrs	<1 mth	<450	neg	neg	neg	neg	work or education	<16 wks	Asia	no	0	no	no	never		neg	<450	neg	neg	neg	neg
24-29 yrs	1-3 mth	<450	neg	neg	neg	neg	tourism	16-20 wks	Asia	yes	2-5	yes	yes	rarely	yes	neg	<450	neg	neg	neg	neg
<24 yrs	1-3 mth	<450	neg	neg	neg	neg	tourism	16-20 wks	Asia	yes	2-5	no	yes	rarely	no	neg	<450	neg	neg	neg	neg
24-29 yrs	<1 mth	<450	neg	neg	neg	neg	tourism	<16 wks	Asia	yes	1	no	no	never	no	neg	<450	neg	neg	neg	neg
>=30 yrs	<1 mth	<450	neg	neg	neg	neg	tourism	<16 wks	Asia	yes	2-5	no	yes	rarely	no	neg	<450	neg	neg	neg	neg
24-29 yrs	<1 mth	<450	neg	neg	neg	neg	work or education	<16 wks	Latin America	no	0	no	yes	rarely	no	neg	<450	neg	neg	neg	neg
24-29 yrs	1-3 mth	<450	neg	neg	neg	neg	VFR/other	16-20 wks	Asia	no	0	yes	yes	rarely	no	neg	<450	neg	neg	neg	neg
24-29 yrs	<1 mth	<450	neg	neg	neg	neg	tourism	<16 wks	Latin America	yes	2-5	yes	yes	rarely	no	neg	<450	neg	neg	neg	neg
>=30 yrs	> 3mth	<450	neg	neg	neg	neg	tourism	<16 wks	Latin America	no	0	no	yes	rarely	no	neg	<450	neg	neg	neg	neg
24-29 yrs	<1 mth	<450	neg	neg	neg	neg	tourism	>=26 wks	Asia	yes	>10	yes	no	never	no	neg	<450	neg	neg	neg	neg
24-29 yrs	<1 mth	<450	neg	neg	neg	neg	tourism	<16 wks	Latin America	yes	2-5	yes	no	never	no	neg	<450	neg	neg	neg	neg
24-29 yrs	> 3mth	<450	neg	neg	neg	neg	work or education	16-20 wks	Latin America	yes	>10	no	no	never		neg	<450	neg	neg	neg	neg
<24 yrs	1-3 mth	<450	neg	neg	neg	neg	tourism	>=26 wks	Latin America	yes	>10	yes	yes	half of time	yes	neg	<450	neg	neg	neg	neg
24-29 yrs	1-3 mth	<450	neg	neg	neg	neg	work or education	>=26 wks	Asia	yes	2-5	no	yes	rarely	no	neg	<450	neg	neg	neg	neg
24-29 yrs	<1 mth	<450	neg	neg	neg	neg	tourism	16-20 wks	Asia	yes	2-5	no	no	never	no	neg	<450	neg	neg	neg	neg
<24 yrs	<1 mth	<450	neg	neg	neg	neg	tourism	<16 wks	Asia	no	0	yes	no	never	yes	neg	<450	neg	neg	neg	neg
>=30 yrs	> 3mth	<450	neg	neg	pos	neg	tourism	21-25 wks	Asia	yes	2-5	yes	yes	rarely	no	neg	<450	neg	neg	neg	neg
24-29 yrs	> 3mth	<450	pos	neg	neg	neg	tourism	16-20 wks	Latin America	yes	>10	yes	yes	rarely	no	neg	<450	neg	neg	neg	neg
>=30 yrs	> 3mth	<450	neg	neg	neg	neg	tourism	21-25 wks	Asia	yes	2-5	no	yes	rarely	no	neg	<450	neg	neg	neg	neg
>=30 yrs	<1 mth	<450	neg	neg	neg	neg	tourism	21-25 wks	Asia	yes	2-5	yes	yes	half of time	no	neg	<450	neg	neg	neg	neg
<24 yrs	1-3 mth	<450	neg	neg	neg	neg	work or education	21-25 wks	Asia	no	0	no	yes	rarely	no	neg	<450	neg	neg	neg	neg
24-29 yrs	<1 mth	<450	neg	neg	neg	neg	work or education	21-25 wks	Asia	yes	>10	don't know	no	never	no	neg	<450	neg	neg	pos	neg
